# Supplementary material for: Prospective analysis on the gut microbiome and the risk of autoimmune rheumatic diseases in the population-based FINRISK 2002 cohort
Source: Rheumatology (Oxford). 2026 Jul 16;65(7):keag371. doi: 10.1093/rheumatology/keag371 (PMC13420491; doi:10.1093/rheumatology/keag371)
Supplement: keag371_Supplementary_Data [file keag371_supplementary_data.zip]

Archive with 2 entries (2 files):
- rhe-26-0655-File002.docx
- rhe-26-0655-File003.xlsx
