# Supplementary material for: Prospective analysis on the gut microbiome and the risk of autoimmune rheumatic diseases in the population-based FINRISK 2002 cohort
Source: Rheumatology (Oxford). 2026 Jul 16;65(7):keag371. doi: 10.1093/rheumatology/keag371 (PMC13420491; doi:10.1093/rheumatology/keag371)
Supplement: keag371_Supplementary_Data [file keag371_supplementary_data.zip › rhe-26-0655-File003.xlsx]

## Sheet: ST1
Supplementary Table S1. Definitions of diseases
Disease	Hospital discharge and death registers
Diabetes*	ICD-10: E10-E14 ICD-8/9: 250
Cardiovascular disease**	Stroke: ICD-10: I61, I63, I64 but not I636 ICD-9:431, 4330A, 4331A, 4339A, 4340A, 4341A, 4349A, 436 ICD-8: 431, 433, 434, 436 but not 43101 or 43191 Coronary artery disease: ICD-10: I200¤, I21, 122, 123-125^, I46^, R96^, R98^ ICD-8/9: 410, 4110¤, 410, 411-414^, 798^ but not ICD-9:7980A^ Procedures related to cardiovascular disease: FNF, FNG, TFN40, FN1AT, FN1BT, FN1YT, FNA, FNB, FNC, FND, FNE or …
Cancer	ICD-10: C0-C3, C40-43,C45-49, C5-C9 ICD-8/9: 14-16, 170-172,174-179, 18-19, 200-208
Rheumatoid arthritis	ICD-10: M05, M06 ICD-9: 7140A, 7140B, 7241, 7142 ICD-8: 7121, 7122, 7123
Ankylosing spondylitis	ICD-10: M45 ICD-9: 7200 ICD-8: 7124
Systemic connective tissue disorders	ICD-10: M30-36 ICD-9: 710 ICD-8: 734
ICD, International Classification of Diseases; NHP, national heart patient; FHL Finnish hospital league; NOMESCO, Nordic Medico Statistical Committee
*Diabetes was also defined as a drug purchase related to diabetes (Anatomical Therapeutic Chemical classification code A10), a special reimbursement code for diabetes medications in the nationwide Drug Reimbursement Register, or self-reported.
**Cardiovascular disease was defined by having a stroke, coronary artery disease, or procedures related to cardiovascular disease.
¤Only for hospital discharge
^Only for cause of death

## Sheet: ST2
Supplementary Table S2. Overview of key studies investigating the associations between the gut microbiome and autoimmune rheumatic diseases in humans.
Study	Cases (n)	Controls (n)	Total sample (n)	Main findings	Reference
Shen et al., 2024*	915 pSS patients	2103	3018	• Slight reduction in α-diversity and significant difference in beta diversity in pSS patients. • Decreased abundance of Firmicutes and increased abundance of Proteobacteria. • Depletion of SCFA-producing microbes including Ruminococcaceae, Lachnospiraceae, Faecalibacterium, Butyricicoccus, and Eubacterium hallii.	Shen, Y. et al. Association between primary Sjögren’s syndrome and gut microbiota disruption: a systematic review and meta-analysis. Clin. Rheumatol. 43, 603–619 (2024).
Xiang et al., 2022*	373 SLE patients	1288	1661	• Lower Shannon-Wiener diversity index and lower Chao1 richness in SLE patients. • Patients with SLE had lower abundance of Ruminococcaceae and greater abundance of Enterobacteriaceae and Enterococcaceae. • Only the results for Ruminococcaceae passed the Bonferroni correction.	Xiang, S. et al. Association between systemic lupus erythematosus and disruption of gut microbiota: a meta-analysis. Lupus Sci. Med. 9, e000599 (2022).
Gilbert et al., 2024	50 High genetic risk group 49 autoimmunity group 46 symptomatic RA group	226	371	• Quantitative microbiome profiles did not differ significantly between preclinical stages. • Modest associations in a subgroup of individuals with the most pronounced phenotypes.	Gilbert, B. T. P. et al. Gut microbiome and intestinal inflammation in preclinical stages of rheumatoid arthritis. RMD Open 10, e003589 (2024).
Zhang et al., 2015	77 treatment-naive individuals with RA 17 treatment-naive individuals with RA (paired with 17 healthy relatives) 21 samples from DMARD-treated individuals with RA	97 (overall)	212	• Decreased abundance of Haemophilus spp. and increased abundance of Lactobacillus salivarius in individuals with RA.	Zhang, X. et al. The oral and gut microbiomes are perturbed in rheumatoid arthritis and partly normalized after treatment. Nature Medicine 2015 21:8 21, 895–905 (2015).
Wen et al., 2017	97 AS patients	114	211	•Increased abundance of Prevotella species and decreased abundance of Bacteroides spp. in AS patients	Wen, C. et al. Quantitative metagenomics reveals unique gut microbiome biomarkers in ankylosing spondylitis. Genome Biology 2017 18:1 18, 142- (2017).
Sternes et al., 2022	33 AS patients 59 inflammatory bowel disease patients	105	197	• Increased abundance of Streptococcus and Haemophilus in AS patients.	Sternes, P. R. et al. Distinctive gut microbiomes of ankylosing spondylitis and inflammatory bowel disease patients suggest differing roles in pathogenesis and correlate with disease activity. Arthritis Res. Ther. 24, (2022).
Nurgaziyev et al., 2024	77 RA patients	113	190	• Decreased alpha diversity in the RA group. • Lachnospiraceae were the most abundant taxon in RA.	Nurgaziyev, M. et al. Gut microbiome-immune interactions and their role in rheumatoid arthritis development. PeerJ 12, (2024).
Klingberg et al., 2019	150 AS patients 18 ulcerative colitis patients	17	185	• Increased abundance of Proteobacteria, Enterobacteriaceae, Bacilli, Streptococcus species, and Actinobacteria, but decreased abundance of Bacteroides and Lachnospiraceae in AS patients.	Klingberg, E. et al. A distinct gut microbiota composition in patients with ankylosing spondylitis is associated with increased levels of fecal calprotectin. Arthritis Res. Ther. 21, (2019).
Chen et al., 2023	131 RA patients	50	181	• The increase in disease activity was associated with a gradual decrease of Firmicutes. • An opposite trend was observed for Proteobacteria.	Chen, J. et al. Multi-omics profiling reveals potential alterations in rheumatoid arthritis with different disease activity levels. Arthritis Res. Ther. 25, (2023).
Zhou et al., 2020	85 AS patients	62	147	• Increased abundance of Bacteroides coprophilus, Parabacteroides distasonis, Eubacterium siraeum, Acidaminococcus fermentans and Prevotella copri in the AS group.	Zhou, C. et al. Metagenomic profiling of the pro-inflammatory gut microbiota in ankylosing spondylitis. J. Autoimmun. 107, (2020).
Alpizar-Rodriguez et al., 2019	83 individuals in pre-clinical RA stages	50	133	• Increased abundance of family Prevotellaceae in the pre-clinical RA group.	Alpizar-Rodriguez, D. et al. Prevotella copri in individuals at risk for rheumatoid arthritis. Ann. Rheum. Dis. 78, 590–593 (2019).
Sun et al., 2019	66 RA patients	60	126	• Decreased alpha diversity. • Increased abundance of Bacteroides and Escherichia-Shigella. • Decreased abundance of Lactobacillus, Alloprevotella, Enterobacter, and Odoribacter.	Sun, Y. et al. Characteristics of Gut Microbiota in Patients With Rheumatoid Arthritis in Shanghai, China. Front. Cell. Infect. Microbiol. 9, 369 (2019).
Kishikawa et al., 2020	82 RA patients	42	124	• High abundance of multiple species belonging to the genus Prevotella.	Kishikawa, T. et al. Metagenome-wide association study of gut microbiome revealed novel aetiology of rheumatoid arthritis in the Japanese population. Ann. Rheum. Dis. 79, 103–111 (2020).
Scher et al., 2013	44 new-onset RA patients 26 chronic treated RA patients 16 psoriatic arthritis patients	28	114	• Increased abundance of Prevotellaceae and decreased abundance of Bacteroidaceae in new-onset RA patients.	Scher, J. U. et al. Expansion of intestinal Prevotella copri correlates with enhanced susceptibility to arthritis. Elife 2013, (2013).
Ye et al., 2018	32 BD patients	74	106	• Increased abundance of Bilophila spp and several opportunistic pathogens and decreased abundance of Clostridium spp. and methanogens in BD group.	Ye, Z. et al. A metagenomic study of the gut microbiome in Behcet’s disease. Microbiome 6, (2018).
Chen et al., 2020	30 KD patients	30	60	• Decreased microbial diversity in the acute phase in KD children. • Increased abundance of Enterococcus, Acinetobacter, Helicobacter, Lactococcus, Staphylococcus and Butyricimonas in acute KD children.	Chen, J. et al. Altered gut microbiota correlated with systemic inflammation in children with Kawasaki disease. Sci. Rep. 10, (2020).
Chen et al., 2021	29 RA patients	30	59	• Differences in beta diversity between the two groups. • Decreased abundance of Bacteroidetes and increased abundance of Verrucomicrobia and Proteobacteria in RA patients.	Chen, Y. et al. Analysis of gut microbiota and metabolites in patients with rheumatoid arthritis and identification of potential biomarkers. Aging 13, 23689–23701 (2021).
Yao et al., 2026	15 SSc patients	33	48	• Increased abundance of Escherichia coli, Lactobacillus mucosae and Parabacteroides distasonis in SSc patients. • Increased abundance of Phocaeicola plebeius, Blautia hansenii and Agathobaculum butyriciproducens in the control group.	Yao, Q.-C. et al. Gut microbiome–metabolome dysregulation in systemic sclerosis: a multi-omics study. Rheumatology 65, 668 (2026).
Consolandi et al., 2015	22 BS patients	16	38	• Decreased abundance of Roseburia and Subdoligranulum in Behçet's patients.	Consolandi, C. et al. Behçet’s syndrome patients exhibit specific microbiome signature. Autoimmun. Rev. 14, 269–276 (2015).
Patrone et al., 2017	18 SSc patients	9	27	• Increased abundance of Lactobacillus, Eubacterium and Acinetobacter and decreased abundance of Roseburia, Clostridium, and Ruminococcus in SSc/GI+ subjects.	Patrone, V. et al. Gut microbiota profile in systemic sclerosis patients with and without clinical evidence of gastrointestinal involvement. Sci. Rep. 7, 14874 (2017).
Zeng et al., 2023	5 KD patients	4	9	• Decreased microbial diversity of KD patients. • Increased abundance of Enterococcus, Bifidobacterium, Escherichia-Shigella, Streptococcus, and Blautia in KD patients, and enrichment of Enterococcus in the KD patients.	Zeng, Q., Zeng, R. & Ye, J. Alteration of the oral and gut microbiota in patients with Kawasaki disease. PeerJ 11, (2023).
*Meta-analysis
RA, rheumatoid arthritis; AS, ankylosing spondylitis; SLE, systemic lupus erythematosus; SSc, systemic sclerosis; pSS, primary Sjögren’s syndrome; BD, Behcet’s disease; BS, Behçet’s syndrome; KD, Kawasaki disease

## Sheet: ST3
Supplementary Table S3. Species associated with incident ARD and identified using multivariable-adjusted Cox models. Hazard ratios are reported per one standard deviation change in abundance.
Species	Hazard ratio	Standard error	Statistic	P-value	Conf.low	Conf.high	FDR
Scatocola faecipullorum	0.828571	0.0665985	-2.82368	0.00474753	0.727178	0.944101	0.720272
Sutterella wadsworthensis_A_565807	0.826543	0.0687107	-2.77255	0.00556195	0.722402	0.945697	0.720272
Alistipes_A_871404 indistinctus	0.853346	0.0628062	-2.52507	0.0115675	0.754509	0.96513	0.748998
CAG-217 sp000436335	0.837775	0.0676564	-2.61625	0.00889007	0.733733	0.956569	0.748998
Acidaminococcus intestini	1.05571	0.0598832	0.905367	0.365271	0.9388	1.18719	0.867938
Adlercreutzia equolifaciens	1.07014	0.062735	1.08056	0.279891	0.946325	1.21015	0.867938
AF33-28 sp003477885	1.06704	0.0593573	1.09313	0.274338	0.949848	1.19868	0.867938
Agathobacter faecis	0.937128	0.0623673	-1.04117	0.297795	0.8293	1.05898	0.867938
Alistipes_A_871400 shahii	1.08215	0.063101	1.2511	0.210897	0.956256	1.22461	0.867938
Allobacillus sp007559425	1.06626	0.0623458	1.02908	0.303443	0.943615	1.20485	0.867938
Alloprevotella timonensis	1.0649	0.0609694	1.03137	0.302368	0.944957	1.20007	0.867938
An92 sp900199495	1.12845	0.0613587	1.96945	0.048901	1.00058	1.27265	0.867938
Anaerotignum lactatifermentans	1.07917	0.0614243	1.2404	0.214828	0.956764	1.21723	0.867938
Angelakisella massiliensis	1.09688	0.0609888	1.51614	0.129485	0.973295	1.23615	0.867938
Bacteroides_H cellulosilyticus	0.882251	0.0635331	-1.97186	0.0486257	0.778956	0.999245	0.867938
Bacteroides_H xylanisolvens	1.07969	0.0613689	1.24938	0.211527	0.957329	1.21769	0.867938
Barnesiella viscericola	0.91378	0.0599818	-1.50321	0.132786	0.812429	1.02778	0.867938
Bilophila wadsworthia	0.914518	0.0594446	-1.50321	0.132785	0.813941	1.02752	0.867938
Blautia_A_141781 massiliensis	1.07442	0.0638043	1.12497	0.260601	0.948118	1.21754	0.867938
Blautia_A_141781 sp900066505	1.06446	0.0616936	1.01254	0.31128	0.943225	1.20128	0.867938
Butyribacter sp003529475	1.05768	0.0606085	0.9252	0.354862	0.939211	1.19109	0.867938
Butyrivibrio_A_180067 crossotus	0.915335	0.0651117	-1.35867	0.174252	0.805669	1.03993	0.867938
CAG-127 sp900319515	0.878447	0.0661387	-1.95952	0.050052	0.771646	1.00003	0.867938
CAG-196 sp002102975	0.881083	0.0659692	-1.91913	0.0549685	0.774219	1.0027	0.867938
CAG-238 sp900542245	0.926875	0.0633179	-1.19928	0.230418	0.818701	1.04934	0.867938
CAG-288 sp000437395	0.921192	0.0637035	-1.28857	0.197547	0.813066	1.0437	0.867938
CAG-313 sp003539625	1.0658	0.0604576	1.05406	0.291856	0.946704	1.19988	0.867938
CAG-345 sp000433315	0.929621	0.0637786	-1.14425	0.25252	0.820384	1.0534	0.867938
CAG-349 sp003539515	1.1005	0.0583241	1.64194	0.100603	0.981622	1.23377	0.867938
CAG-603 sp900066105	0.940776	0.0623756	-0.978755	0.327701	0.832515	1.06312	0.867938
Catenibacterium mitsuokai	0.877906	0.0684216	-1.90314	0.0570225	0.767728	1.0039	0.867938
Catenibacterium sp000437715	0.89703	0.0675864	-1.6078	0.107878	0.785738	1.02409	0.867938
Clostridium_A leptum	1.06393	0.0615197	1.00724	0.31382	0.943073	1.20026	0.867938
Clostridium_Q_135853 saccharolyticum_A	1.06225	0.0597589	1.01049	0.312259	0.94484	1.19424	0.867938
Coprobacter fastidiosus	0.944173	0.0618386	-0.928967	0.352906	0.836401	1.06583	0.867938
Coprobacter secundus	0.94459	0.0602283	-0.946474	0.343907	0.839415	1.06294	0.867938
Copromonas sp000435795	1.06371	0.06073	1.01693	0.309187	0.944339	1.19816	0.867938
Copromonas sp900066535	1.12858	0.060402	2.00255	0.0452257	1.00258	1.27042	0.867938
Cryptobacteroides sp900544195	0.94171	0.0638088	-0.94121	0.346597	0.831004	1.06716	0.867938
Desulfovibrio_R_446353 piger_A	0.881334	0.0675578	-1.86979	0.0615132	0.772032	1.00611	0.867938
Dialister invisus	1.07613	0.0620859	1.1818	0.237287	0.952835	1.21538	0.867938
Dorea_A formicigenerans	1.05933	0.0627112	0.919116	0.358035	0.936812	1.19788	0.867938
Duodenibacillus massiliensis	0.905236	0.0663304	-1.50097	0.133363	0.794879	1.03091	0.867938
Eggerthella lenta	1.10075	0.0611805	1.56906	0.116634	0.976368	1.24099	0.867938
Eisenbergiella tayi	1.07234	0.0593176	1.17749	0.238999	0.954646	1.20455	0.867938
Ellagibacter isourolithinifaciens	0.931974	0.0629561	-1.11903	0.263126	0.823788	1.05437	0.867938
Emergencia timonensis	1.12532	0.0603767	1.95552	0.0505218	0.999732	1.26669	0.867938
Enterocloster citroniae	1.10335	0.0599734	1.63993	0.101019	0.98099	1.24098	0.867938
Enterocloster clostridioformis	1.06499	0.056182	1.12078	0.262382	0.953947	1.18896	0.867938
ER4 sp900317525	0.924206	0.0637122	-1.23713	0.21604	0.815712	1.04713	0.867938
Erysipelatoclostridium spiroforme	1.09278	0.0625263	1.41902	0.155893	0.966742	1.23525	0.867938
Faecalibacterium prausnitzii_C_71351	1.08501	0.0627392	1.30039	0.193469	0.959463	1.22697	0.867938
Faecalibacterium sp002160895	1.13795	0.0610628	2.11631	0.0343186	1.00959	1.28263	0.867938
Faecenecus gallistercoris	0.942902	0.0643732	-0.91332	0.361074	0.831135	1.0697	0.867938
Faecousia sp000434635	0.932877	0.0635476	-1.09339	0.274224	0.823631	1.05661	0.867938
Fimenecus sp000432435	1.06312	0.0608105	1.00651	0.314172	0.943669	1.19769	0.867938
Fimivivens sp900113995	1.09452	0.0594287	1.51969	0.128589	0.974175	1.22973	0.867938
Flavonifractor plautii	1.09682	0.0618098	1.4952	0.134862	0.971682	1.23808	0.867938
Fournierella massiliensis	1.13772	0.0590499	2.18497	0.0288914	1.01337	1.27731	0.867938
Gabonibacter massiliensis	1.08072	0.0621277	1.24951	0.211479	0.956821	1.22067	0.867938
Gemmiger_A_73129 formicilis_72474	1.0892	0.0625739	1.36548	0.172104	0.963484	1.23132	0.867938
Gemmiger_A_73129 variabilis	1.11116	0.0601723	1.75165	0.0798339	0.987544	1.25024	0.867938
Holdemanella biformis	0.922504	0.0651114	-1.23885	0.215401	0.81198	1.04807	0.867938
Holdemania sp900120005	1.09695	0.0592518	1.56176	0.118344	0.976682	1.23204	0.867938
Intestinibacter bartlettii	0.919654	0.0614107	-1.36389	0.172603	0.815364	1.03728	0.867938
Intestinimonas butyriciproducens	1.06166	0.0620641	0.964064	0.335014	0.940062	1.19899	0.867938
Intestinimonas massiliensis	1.09984	0.0591537	1.6088	0.107661	0.979441	1.23504	0.867938
Lachnoclostridium_A_130679 sp002160755	1.13233	0.0606471	2.04926	0.0404371	1.00543	1.27526	0.867938
Lawsonibacter asaccharolyticus	1.05849	0.0624953	0.909502	0.363085	0.93646	1.19641	0.867938
Lawsonibacter sp000177015	1.09971	0.0592835	1.60332	0.108863	0.979079	1.23521	0.867938
Limiplasma merdipullorum	1.10442	0.0608904	1.63118	0.102853	0.980179	1.24442	0.867938
Limisoma sp900548875	0.940339	0.0626567	-0.981772	0.326212	0.83167	1.06321	0.867938
Longicatena caecimuris	1.0858	0.057311	1.43638	0.150894	0.970439	1.21488	0.867938
Massilioclostridium coli	1.07499	0.0614951	1.17587	0.239648	0.952926	1.21269	0.867938
Mediterraneibacter_A_155507 lactaris	0.921641	0.0630975	-1.29324	0.19593	0.814429	1.04297	0.867938
Mediterraneibacter_A_155507 torques	1.06413	0.0612031	1.01557	0.309834	0.943839	1.19975	0.867938
Merdousia gallistercoris	0.938423	0.0632744	-1.00443	0.315172	0.828971	1.06233	0.867938
Mesosutterella massiliensis	1.07481	0.0567442	1.27139	0.20359	0.961681	1.20125	0.867938
Muricomes contortus_B	1.08039	0.0611795	1.2639	0.206265	0.958309	1.21803	0.867938
MWCK01 sp002070005	0.928642	0.0623576	-1.18723	0.235139	0.821806	1.04937	0.867938
Negativibacillus massiliensis	1.11019	0.0597531	1.74942	0.080219	0.987498	1.24813	0.867938
Neobittarella massiliensis	1.07207	0.0619381	1.12352	0.261218	0.949511	1.21044	0.867938
NSJ-61 sp003433845	1.11045	0.0596962	1.75505	0.0792511	0.987842	1.24829	0.867938
Odoribacter massiliensis	1.0611	0.0624663	0.949432	0.342401	0.938827	1.1993	0.867938
Oliverpabstia intestinalis	1.05948	0.0624379	0.925441	0.354736	0.937449	1.19741	0.867938
Parabacteroides_B_862066 distasonis	0.943413	0.0609785	-0.955268	0.339442	0.837138	1.06318	0.867938
Paraprevotella sp003477995	1.07527	0.062555	1.16018	0.245974	0.951201	1.21553	0.867938
Parasutterella excrementihominis	1.06873	0.0606208	1.09658	0.272827	0.949007	1.20357	0.867938
Parasutterella gallistercoris	1.06586	0.0590554	1.08002	0.280132	0.949362	1.19665	0.867938
PeH17 sp000435055	1.0681	0.0626133	1.05222	0.292701	0.944748	1.20756	0.867938
PeH17 sp900542285	1.09214	0.061265	1.4386	0.150263	0.968564	1.23148	0.867938
Phascolarctobacterium_A succinatutens	0.936597	0.0654236	-1.0012	0.316731	0.82388	1.06473	0.867938
Phocaeicola_A_858004 coprocola	0.929494	0.0642014	-1.13884	0.254771	0.819593	1.05413	0.867938
Phocaeicola_A_858004 plebeius	0.941837	0.063599	-0.942203	0.346089	0.831458	1.06687	0.867938
Phocaeicola_A_858004 vulgatus	1.08025	0.0630263	1.22479	0.220656	0.954722	1.22229	0.867938
Prevotella sp002251295	1.08154	0.0622018	1.26024	0.207584	0.957409	1.22177	0.867938
Pseudoflavonifractor capillosus	1.13847	0.0604559	2.14509	0.031946	1.01125	1.28168	0.867938
Pseudoruminococcus_A massiliensis	0.927927	0.0650205	-1.15044	0.249963	0.816899	1.05405	0.867938
Roseburia intestinalis	1.08703	0.0613778	1.35953	0.173977	0.963818	1.22598	0.867938
Ruminococcus_C_58660 sp000433635	1.05816	0.0599926	0.942367	0.346005	0.940778	1.1902	0.867938
Ruthenibacterium lactatiformans	1.08842	0.0601015	1.40966	0.15864	0.967467	1.22448	0.867938
Schaedlerella glycyrrhizinilytica_A	1.10392	0.0613963	1.61024	0.107344	0.978757	1.24508	0.867938
Sellimonas intestinalis	1.1096	0.059317	1.75328	0.0795532	0.987815	1.2464	0.867938
SFEL01 sp004557245	1.07162	0.0622309	1.11148	0.266363	0.948568	1.21063	0.867938
UBA3402 sp003478355	1.09982	0.0609052	1.5622	0.118241	0.976065	1.23926	0.867938
UBA738 sp004557735	0.903433	0.0627022	-1.61962	0.105314	0.798957	1.02157	0.867938
UMGS1375 sp900066615	1.10954	0.0614952	1.69024	0.0909821	0.98355	1.25166	0.867938
Ventrimonas sp003481825	1.08013	0.0602364	1.27965	0.200668	0.959849	1.21548	0.867938
Victivallis lenta	0.91938	0.0641902	-1.30948	0.190373	0.810693	1.04264	0.867938
CAG-95 sp900066375	1.05494	0.0610598	0.875947	0.381059	0.935953	1.18906	0.89722
Lachnoclostridium_B sp900066555	1.05528	0.0630788	0.852981	0.39367	0.932555	1.19415	0.903551
Lawsonibacter sp014287875	1.05518	0.0630457	0.852001	0.394213	0.932532	1.19397	0.903551
UBA1417 sp003531055	1.05682	0.0643243	0.859169	0.390247	0.931641	1.19882	0.903551
Alistipes_A_871400 putredinis	0.954163	0.0605946	-0.774344	0.438727	0.847314	1.07449	0.905429
Alistipes_A_871400 senegalensis	0.953486	0.0602793	-0.790161	0.429433	0.847236	1.07306	0.905429
Alistipes_A_871400 timonensis	0.954249	0.060257	-0.77718	0.437053	0.847951	1.07387	0.905429
Bacteroides_H fragilis	1.04326	0.0619467	0.683615	0.494219	0.923979	1.17793	0.905429
Bacteroides_H massiliensis	0.95274	0.0616823	-0.784885	0.432521	0.844248	1.07517	0.905429
Bacteroides_H salyersiae	1.04663	0.0626731	0.727133	0.467144	0.925644	1.18342	0.905429
Bacteroides_H stercoris	0.960409	0.0632675	-0.638501	0.523148	0.848404	1.0872	0.905429
Blautia_A_141780 hansenii	1.04101	0.0605607	0.663663	0.506906	0.924497	1.17221	0.905429
Blautia_A_141781 obeum	1.04552	0.0620261	0.717632	0.472984	0.925837	1.18067	0.905429
Blautia_A_141781 wexlerae	1.04703	0.0628961	0.730676	0.464977	0.925596	1.18439	0.905429
CAG-269 sp000431335	0.96151	0.062398	-0.629029	0.52933	0.850826	1.08659	0.905429
CAG-274 sp900545305	1.03865	0.060509	0.626703	0.530854	0.922494	1.16943	0.905429
CAG-302 sp000431795	0.960634	0.0632641	-0.634829	0.52554	0.848609	1.08745	0.905429
CAG-317 sp000433215	1.04477	0.062697	0.698586	0.484811	0.923962	1.18138	0.905429
Clostridium_Q_134516 symbiosum	1.04836	0.0594928	0.793842	0.427287	0.932976	1.17802	0.905429
Dialister succinatiphilus	1.04978	0.0591197	0.821803	0.411189	0.934926	1.17875	0.905429
Enterocloster sp000155435	1.03882	0.060706	0.627358	0.530425	0.922289	1.17007	0.905429
Eubacterium_G sp000434315	1.04445	0.0612094	0.71055	0.477363	0.926375	1.17758	0.905429
Eubacterium_G sp000435815	1.04295	0.061499	0.683815	0.494092	0.924519	1.17655	0.905429
Evtepia gabavorous	1.04434	0.0615868	0.704401	0.481183	0.925588	1.17832	0.905429
Faecalitalea cylindroides	1.04763	0.0617452	0.753546	0.451122	0.928216	1.1824	0.905429
Fusicatenibacter saccharivorans	1.04233	0.0629543	0.658528	0.510199	0.921335	1.17921	0.905429
Gemmiger_A_73129 qucibialis	1.0494	0.0623485	0.773383	0.439296	0.928689	1.1858	0.905429
Mediterraneibacter_A_155507 faecis	0.959293	0.0639362	-0.649996	0.515695	0.846309	1.08736	0.905429
Odoribacter splanchnicus	0.95946	0.0601522	-0.687993	0.491457	0.852757	1.07952	0.905429
Onthocola_B sp000437355	0.95908	0.0641298	-0.6515	0.514724	0.8458	1.08753	0.905429
Parabacteroides_B_862066 johnsonii	1.0509	0.0618228	0.80301	0.421969	0.930972	1.18627	0.905429
Parabacteroides_B_862066 sp002159645	0.961217	0.0609956	-0.648492	0.516667	0.852907	1.08328	0.905429
Paraprevotella xylaniphila	0.96164	0.0620916	-0.629963	0.528719	0.851452	1.08609	0.905429
Prevotella stercorea	1.05253	0.0617809	0.828683	0.407284	0.932495	1.18802	0.905429
Pseudobutyricicoccus sp003477405	1.04195	0.0613161	0.670259	0.502693	0.923966	1.17501	0.905429
RUG115 sp900066395	1.03906	0.0599576	0.639078	0.522772	0.923858	1.16863	0.905429
Ruminococcus_B gnavus	1.04318	0.0612856	0.68973	0.490364	0.925106	1.17632	0.905429
Ruminococcus_D bicirculans	1.04924	0.0618134	0.77767	0.436764	0.929525	1.18438	0.905429
Ruminococcus_E sp003438075	1.04598	0.0610429	0.736493	0.461431	0.928036	1.17892	0.905429
SFMI01 sp004556155	0.961105	0.0633822	-0.625914	0.531372	0.848828	1.08823	0.905429
Solibaculum mannosilyticum	1.04817	0.0605768	0.776647	0.437367	0.930827	1.18031	0.905429
Streptococcus thermophilus	1.0418	0.0621306	0.65911	0.509825	0.922357	1.17671	0.905429
Tidjanibacter inops_A	0.952343	0.0626385	-0.779549	0.435657	0.842317	1.07674	0.905429
Anaerobutyricum hallii	1.03874	0.063358	0.59989	0.548579	0.917437	1.17608	0.909179
Clostridium_AQ innocuum	1.03762	0.0614139	0.601397	0.547576	0.919951	1.17035	0.909179
Dysosmobacter welbionis	1.03825	0.0624221	0.601346	0.54761	0.918689	1.17337	0.909179
Phocaeicola_A_858004 salanitronis	0.96332	0.0617558	-0.605126	0.545095	0.853501	1.08727	0.909179
Ruminococcus_F champanellensis	1.0388	0.0638556	0.596076	0.551124	0.916593	1.17729	0.909179
Eubacterium_I ramulus	1.03667	0.0628211	0.573283	0.566453	0.916574	1.1725	0.928553
Escherichia ruysiae	0.965372	0.0624366	-0.564449	0.572449	0.854178	1.09104	0.932479
Acetatifactor sp900066565	1.03108	0.0607627	0.503786	0.614412	0.91532	1.16149	0.939338
Anaerostipes hadrus	1.03574	0.0637894	0.550577	0.581924	0.914019	1.17368	0.939338
Bacteroides_F pectinophilus	0.967559	0.0615492	-0.535811	0.592089	0.857604	1.09161	0.939338
Bifidobacterium breve	1.0335	0.062458	0.527527	0.597828	0.914418	1.16808	0.939338
CAG-313 sp000433035	1.03276	0.0608025	0.530222	0.595958	0.916739	1.16347	0.939338
CAG-83 sp900545585	0.968518	0.0638397	-0.501074	0.616319	0.854608	1.09761	0.939338
Escherichia coli	0.969404	0.0624653	-0.497459	0.618865	0.857698	1.09566	0.939338
Hungatella_A_128155 effluvii	1.03174	0.0611314	0.511116	0.60927	0.915239	1.16307	0.939338
Marvinbryantia sp900066075	1.03145	0.0621617	0.498098	0.618415	0.913135	1.16509	0.939338
Ruminiclostridium_E siraeum	1.0302	0.0600412	0.495595	0.62018	0.915832	1.15886	0.939338
Ruminococcus_C_58660 callidus	0.966974	0.0631244	-0.532031	0.594704	0.854443	1.09432	0.939338
Ruminococcus_E bromii_B	0.968071	0.0623541	-0.52042	0.602771	0.856705	1.09391	0.939338
Bacteroides_H thetaiotaomicron	0.970515	0.0618594	-0.483808	0.628522	0.859701	1.09561	0.939514
Duodenibacillus sp900542805	1.02971	0.0603273	0.485239	0.627507	0.914877	1.15895	0.939514
Escherichia albertii	0.970484	0.0624092	-0.480068	0.631179	0.858747	1.09676	0.939514
Bifidobacterium longum	1.02968	0.0621723	0.470476	0.638015	0.911554	1.16312	0.944262
Alistipes_A_871400 finegoldii	0.971605	0.0621539	-0.463467	0.64303	0.86017	1.09748	0.946277
Collinsella aerofaciens_F	1.02891	0.0625288	0.455804	0.648531	0.910234	1.16306	0.94898
Agathobaculum butyriciproducens	1.02766	0.0631818	0.431862	0.665842	0.907966	1.16314	0.957127
Alistipes_A_871400 sp002362235	1.02658	0.0621832	0.421801	0.67317	0.908784	1.15964	0.957127
Bifidobacterium angulatum	0.973278	0.0618878	-0.437647	0.661642	0.862101	1.09879	0.957127
Prevotella lascolaii	0.973294	0.061914	-0.437203	0.661964	0.862071	1.09887	0.957127
Prevotella sp003447235	1.02649	0.062606	0.417557	0.676271	0.907952	1.1605	0.957127
SFTJ01 sp004563195	0.972903	0.0645934	-0.425284	0.67063	0.857211	1.10421	0.957127
Bifidobacterium adolescentis	0.975517	0.0612916	-0.404427	0.685899	0.865094	1.10003	0.960781
Lachnospira eligens	1.02562	0.0631598	0.40047	0.68881	0.906198	1.16077	0.960781
Sutterella wadsworthensis_A_565869	0.975136	0.0631217	-0.39888	0.689981	0.86166	1.10356	0.960781
Anaerotruncus colihominis	1.02226	0.0617758	0.356403	0.721538	0.905687	1.15384	0.984286
Butyricimonas faecihominis	0.978783	0.0611629	-0.350634	0.725863	0.868209	1.10344	0.984286
Collinsella aerofaciens_E	1.0227	0.0624684	0.359262	0.719399	0.904843	1.1559	0.984286
Eisenbergiella porci	1.02184	0.060087	0.359549	0.719185	0.908315	1.14955	0.984286
Phocaeicola_A_858004 sp900066445	0.978611	0.0610957	-0.353882	0.723427	0.868172	1.1031	0.984286
Bacteroides_H uniformis	0.981724	0.0607607	-0.303572	0.761454	0.871505	1.10588	0.993355
Bariatricus comes	0.98008	0.0638592	-0.315084	0.752698	0.864778	1.11076	0.993355
Borkfalkia ceftriaxoniphila	1.0189	0.0624428	0.299777	0.764347	0.901526	1.15155	0.993355
CAG-353 sp900066885	0.980641	0.0633302	-0.308675	0.757569	0.866171	1.11024	0.993355
CAG-873 sp001701165	0.982619	0.0614384	-0.285389	0.775346	0.871141	1.10836	0.993355
Cryptobacteroides sp000435075	1.01682	0.060405	0.276179	0.782411	0.903292	1.14462	0.993355
Enterocloster bolteae	1.01989	0.0601381	0.327528	0.743268	0.906493	1.14748	0.993355
Escherichia marmotae	0.982718	0.062329	-0.279696	0.779711	0.86971	1.11041	0.993355
Limivivens sp900066135	1.01903	0.0630319	0.299043	0.764907	0.900603	1.15303	0.993355
Marseille-P3106 sp900169975	1.01762	0.0624168	0.2799	0.779554	0.900447	1.15005	0.993355
Shigella boydii	0.981876	0.0623499	-0.293345	0.769258	0.868929	1.1095	0.993355
Shigella sonnei	0.980295	0.0624431	-0.318711	0.749946	0.867372	1.10792	0.993355
Slackia_A isoflavoniconvertens	0.980825	0.0623707	-0.310428	0.756235	0.867963	1.10836	0.993355
Butyribacter intestini	0.983461	0.0625746	-0.266515	0.789843	0.869949	1.11178	0.997899
51-20 sp001917175	1.00013	0.0619935	0.00207563	0.998344	0.885701	1.12934	0.999885
Agathobacter rectalis	1.00887	0.0627828	0.14063	0.888162	0.892059	1.14097	0.999885
Akkermansia muciniphila_D_776786	0.990329	0.0625233	-0.155424	0.876487	0.876112	1.11944	0.999885
Alistipes_A_871400 communis	1.01112	0.0619444	0.178509	0.858323	0.89552	1.14164	0.999885
Alistipes_A_871400 excrementavium	0.995376	0.0615609	-0.0752895	0.939984	0.882239	1.12302	0.999885
Alistipes_A_871404 ihumii	0.988723	0.0621512	-0.182474	0.855211	0.875329	1.11681	0.999885
AM51-8 sp003478275	0.994399	0.0617006	-0.0910365	0.927464	0.881132	1.12223	0.999885
Bacteroides_H faecichinchillae	1.01449	0.0616322	0.233461	0.815403	0.899058	1.14475	0.999885
Bacteroides_H fluxus	1.00969	0.0620322	0.155488	0.876437	0.894102	1.14023	0.999885
Bacteroides_H ndongoniae	0.998323	0.0618345	-0.0271462	0.978343	0.884377	1.12695	0.999885
Bacteroides_H oleiciplenus	1.01277	0.0613735	0.206712	0.836235	0.897984	1.14222	0.999885
Barnesiella intestinihominis	0.989627	0.0616206	-0.169211	0.865631	0.877041	1.11667	0.999885
Bifidobacterium bifidum	0.993319	0.0630969	-0.106238	0.915394	0.87777	1.12408	0.999885
Bifidobacterium dentium	0.997216	0.0608138	-0.0458404	0.963437	0.885166	1.12345	0.999885
CABJAA01 sp003150885	1.00491	0.0621127	0.0789152	0.9371	0.88973	1.13501	0.999885
CAG-177 sp003538135	0.998833	0.0629624	-0.0185528	0.985198	0.882875	1.13002	0.999885
CAG-194 sp000432915	0.987135	0.0613525	-0.211052	0.832847	0.875292	1.11327	0.999885
CAG-273 sp003507395	0.997355	0.0613752	-0.043154	0.965579	0.884315	1.12484	0.999885
CAG-45 sp000438375	1.00328	0.0619837	0.0527969	0.957894	0.888507	1.13287	0.999885
CAG-628 sp003524085	1.01114	0.0619403	0.17893	0.857993	0.89555	1.14166	0.999885
CAG-83 sp000431575	1.01032	0.0628434	0.16337	0.870227	0.893236	1.14275	0.999885
Collinsella sp000434535	1.01292	0.0619823	0.207098	0.835933	0.897047	1.14376	0.999885
Coprobacillus cateniformis	1.00221	0.0627706	0.0352414	0.971887	0.886197	1.13342	0.999885
Coprococcus_A_121497 eutactus	0.990267	0.0625169	-0.156448	0.87568	0.876068	1.11935	0.999885
Coprococcus_A_121497 sp000154245	1.01052	0.0605626	0.172806	0.862804	0.897417	1.13788	0.999885
Coprococcus_A_187866 catus	0.999258	0.0625214	-0.0118803	0.990521	0.884014	1.12952	0.999885
Dorea_A longicatena	1.0148	0.0631477	0.232612	0.816063	0.89666	1.1485	0.999885
Enterocloster asparagiformis	0.999331	0.0616976	-0.0108467	0.991346	0.885508	1.12779	0.999885
Enterocloster sp000431375	0.999032	0.0630305	-0.0153643	0.987742	0.882933	1.1304	0.999885
ER4 sp000765235	1.00102	0.0641064	0.0159008	0.987314	0.882826	1.13504	0.999885
Eubacterium_F sp003491505	0.991887	0.0628603	-0.129595	0.896887	0.876911	1.12194	0.999885
Eubacterium_G ventriosum	0.991956	0.0627539	-0.128694	0.8976	0.877155	1.12178	0.999885
Eubacterium_R sp000436835	1.00816	0.0619527	0.131162	0.895647	0.892883	1.13832	0.999885
Evtepia sp004556345	0.988768	0.0626346	-0.180342	0.856884	0.87454	1.11792	0.999885
Faecalibacillus intestinalis	0.989676	0.0616613	-0.168293	0.866353	0.877015	1.11681	0.999885
Faecalimonas phoceensis	1.00947	0.0628203	0.150007	0.880759	0.892524	1.14173	0.999885
Lachnospira sp000436535	1.00237	0.0622832	0.0379405	0.969735	0.887178	1.13251	0.999885
Lachnospira sp000437735	0.992982	0.0622785	-0.11309	0.909959	0.87888	1.1219	0.999885
Ligilactobacillus ruminis	1.01278	0.061849	0.205391	0.837267	0.897162	1.14331	0.999885
Limisoma sp900541935	1.0148	0.0622934	0.235904	0.813507	0.898168	1.14659	0.999885
Mediterraneibacter_A_155590 butyricigenes	0.99641	0.0633344	-0.0567822	0.954719	0.880091	1.1281	0.999885
Parabacteroides_B_862066 goldsteinii	0.996461	0.06097	-0.0581516	0.953628	0.884224	1.12294	0.999885
Phascolarctobacterium_A faecium	1.01061	0.0616214	0.17123	0.864043	0.895633	1.14034	0.999885
Phocaeicola_A_858004 coprophilus	0.990888	0.0618966	-0.147895	0.882425	0.877683	1.11869	0.999885
Prevotella copri	1.00146	0.0637427	0.0228718	0.981753	0.883843	1.13473	0.999885
Prevotella pectinovora	0.99458	0.0621659	-0.0874206	0.930337	0.880489	1.12345	0.999885
Prevotella rara	1.0066	0.0614091	0.10719	0.914638	0.892457	1.13535	0.999885
Roseburia hominis	1.00416	0.0614996	0.0675015	0.946182	0.890132	1.1328	0.999885
Roseburia inulinivorans	1.0003	0.0631721	0.00480592	0.996165	0.883812	1.13215	0.999885
Schaedlerella sp900066545	0.999057	0.0643002	-0.0146754	0.988291	0.88076	1.13324	0.999885
Senegalimassilia faecalis	1.00526	0.0620053	0.0845516	0.932618	0.890221	1.13516	0.999885
SFGY01 sp004556455	0.995873	0.0632624	-0.0653639	0.947884	0.879742	1.12734	0.999885
Streptococcus salivarius_347002	1.00488	0.0614201	0.079299	0.936795	0.890911	1.13343	0.999885
UBA1394 sp900066845	0.999991	0.0599021	-0.000144636	0.999885	0.889216	1.12457	0.999885

## Sheet: ST4
Supplementary Table S4. Species associated with incident ARD and identified using age- and sex-adjusted Cox models. Hazard ratios are reported per one standard deviation change in abundance.
Species	Hazard ratio	Standard error	Statistic	P-value	Conf.low	Conf.high	FDR
Alistipes_A_871404 indistinctus	0.849179	0.0625962	-2.61175	0.00900793	0.751133	0.960022	0.678488
CAG-217 sp000436335	0.842465	0.0676507	-2.53394	0.0112789	0.737849	0.961915	0.678488
Faecalibacterium sp002160895	1.14989	0.0602928	2.31652	0.0205297	1.02173	1.29413	0.678488
Fournierella massiliensis	1.14617	0.0580857	2.34866	0.0188411	1.02283	1.28437	0.678488
Lachnoclostridium_A_130679 sp002160755	1.1465	0.0592149	2.30876	0.0209572	1.02087	1.28759	0.678488
Pseudoflavonifractor capillosus	1.15042	0.0594802	2.3558	0.0184831	1.02382	1.29266	0.678488
Scatocola faecipullorum	0.829849	0.066527	-2.80355	0.0050544	0.728402	0.945425	0.678488
Sutterella wadsworthensis_A_565807	0.830874	0.0683838	-2.70937	0.00674104	0.726653	0.950044	0.678488
An92 sp900199495	1.14475	0.0601182	2.2487	0.0245319	1.01751	1.28791	0.705972
Adlercreutzia equolifaciens	1.07802	0.0628085	1.19608	0.231666	0.953154	1.21924	0.804845
Alistipes_A_871400 shahii	1.08045	0.0626844	1.23443	0.217042	0.955539	1.22169	0.804845
Allobacillus sp007559425	1.07649	0.0618825	1.19106	0.233631	0.953532	1.2153	0.804845
Anaerotignum lactatifermentans	1.0954	0.0598397	1.5227	0.127833	0.974174	1.23171	0.804845
Angelakisella massiliensis	1.10873	0.0604401	1.70777	0.0876791	0.984873	1.24817	0.804845
Bacteroides_H cellulosilyticus	0.889195	0.0631848	-1.85866	0.0630759	0.785623	1.00642	0.804845
Bacteroides_H xylanisolvens	1.08398	0.0613256	1.31496	0.188525	0.961217	1.22242	0.804845
Barnesiella viscericola	0.920971	0.0598207	-1.37622	0.168752	0.81908	1.03554	0.804845
Bilophila wadsworthia	0.91477	0.0595332	-1.49636	0.134561	0.814024	1.02798	0.804845
Blautia_A_141781 massiliensis	1.08298	0.0628892	1.26759	0.204945	0.957391	1.22505	0.804845
Butyrivibrio_A_180067 crossotus	0.91063	0.0648943	-1.44264	0.149122	0.801869	1.03414	0.804845
CAG-127 sp900319515	0.873264	0.0659301	-2.05547	0.0398333	0.767407	0.993723	0.804845
CAG-196 sp002102975	0.88883	0.0654152	-1.80156	0.0716151	0.781875	1.01042	0.804845
CAG-238 sp900542245	0.915255	0.0623555	-1.42012	0.155573	0.809963	1.03424	0.804845
CAG-288 sp000437395	0.916151	0.0633065	-1.38334	0.166562	0.809246	1.03718	0.804845
CAG-345 sp000433315	0.927039	0.0633019	-1.1968	0.231385	0.818871	1.0495	0.804845
CAG-349 sp003539515	1.08438	0.0573817	1.41179	0.158013	0.969034	1.21346	0.804845
Catenibacterium mitsuokai	0.875039	0.0684169	-1.95108	0.051047	0.765228	1.00061	0.804845
Catenibacterium sp000437715	0.895902	0.0674141	-1.63058	0.102979	0.785014	1.02245	0.804845
Clostridium_Q_135853 saccharolyticum_A	1.07353	0.059179	1.19887	0.230577	0.955959	1.20555	0.804845
Copromonas sp900066535	1.12344	0.0600348	1.93886	0.0525184	0.998734	1.26373	0.804845
Desulfovibrio_R_446353 piger_A	0.883391	0.0673995	-1.83959	0.0658288	0.774074	1.00815	0.804845
Dialister invisus	1.07626	0.0620384	1.18461	0.236171	0.953037	1.21541	0.804845
Duodenibacillus massiliensis	0.90403	0.0661362	-1.52552	0.127129	0.794123	1.02915	0.804845
Eggerthella lenta	1.10688	0.060838	1.66911	0.0950948	0.982461	1.24706	0.804845
Eisenbergiella tayi	1.08281	0.0589306	1.35009	0.176988	0.964698	1.21539	0.804845
Emergencia timonensis	1.1283	0.0600688	2.00958	0.0444758	1.00298	1.26927	0.804845
Enterocloster citroniae	1.1126	0.0591977	1.80247	0.0714721	0.99072	1.24948	0.804845
Enterocloster clostridioformis	1.07306	0.0557735	1.2643	0.206124	0.961943	1.19701	0.804845
ER4 sp900317525	0.915226	0.0623019	-1.42185	0.155069	0.810022	1.03409	0.804845
Erysipelatoclostridium spiroforme	1.10132	0.0618612	1.56008	0.118741	0.975566	1.24328	0.804845
Faecalibacterium prausnitzii_C_71351	1.0886	0.062796	1.35181	0.176435	0.962531	1.23117	0.804845
Faecousia sp000434635	0.923441	0.0628332	-1.26762	0.204934	0.816442	1.04446	0.804845
Fimivivens sp900113995	1.07969	0.0585116	1.31048	0.190033	0.962711	1.21089	0.804845
Flavonifractor plautii	1.10884	0.060514	1.70736	0.0877561	0.98483	1.24848	0.804845
Gabonibacter massiliensis	1.0872	0.0619731	1.34912	0.177297	0.962852	1.22762	0.804845
Gemmiger_A_73129 formicilis_72474	1.08119	0.0625462	1.24811	0.211992	0.956453	1.2222	0.804845
Gemmiger_A_73129 variabilis	1.11429	0.0599234	1.80593	0.07093	0.990812	1.25316	0.804845
Holdemanella biformis	0.921348	0.0649031	-1.26215	0.206893	0.811293	1.04633	0.804845
Holdemania sp900120005	1.10425	0.0587514	1.68791	0.0914287	0.984143	1.23902	0.804845
Intestinibacter bartlettii	0.912115	0.0609239	-1.50991	0.131068	0.809452	1.0278	0.804845
Intestinimonas massiliensis	1.09655	0.0584795	1.57613	0.114996	0.977804	1.22972	0.804845
Lawsonibacter asaccharolyticus	1.07739	0.0610333	1.22125	0.22199	0.955915	1.21429	0.804845
Lawsonibacter sp000177015	1.10669	0.0591556	1.71363	0.0865967	0.985534	1.24273	0.804845
Limiplasma merdipullorum	1.11136	0.0602096	1.75365	0.0794899	0.987655	1.25057	0.804845
Longicatena caecimuris	1.0942	0.0563319	1.59805	0.110033	0.979819	1.22193	0.804845
Massilioclostridium coli	1.08792	0.0605747	1.39118	0.164171	0.966133	1.22507	0.804845
Mediterraneibacter_A_155507 lactaris	0.925209	0.0631253	-1.23144	0.218157	0.817538	1.04706	0.804845
Mediterraneibacter_A_155507 torques	1.07424	0.0600089	1.19345	0.232694	0.955044	1.20832	0.804845
Mesosutterella massiliensis	1.08439	0.0564529	1.43511	0.151257	0.970805	1.21126	0.804845
Muricomes contortus_B	1.08672	0.0605549	1.37341	0.169626	0.965104	1.22367	0.804845
Negativibacillus massiliensis	1.11489	0.0594066	1.83065	0.0671533	0.992347	1.25256	0.804845
Neobittarella massiliensis	1.08072	0.061318	1.26602	0.205505	0.958341	1.21873	0.804845
NSJ-61 sp003433845	1.11583	0.0595993	1.83891	0.0659282	0.992811	1.25409	0.804845
Paraprevotella sp003477995	1.07974	0.0620941	1.2356	0.216607	0.956018	1.21948	0.804845
PeH17 sp900542285	1.08519	0.0609894	1.3405	0.180084	0.962924	1.22298	0.804845
Phocaeicola_A_858004 vulgatus	1.08789	0.0628918	1.3395	0.18041	0.961729	1.23061	0.804845
Prevotella sp002251295	1.07717	0.06184	1.20211	0.229323	0.954215	1.21597	0.804845
Roseburia intestinalis	1.0891	0.0609523	1.4003	0.161424	0.966462	1.2273	0.804845
Ruthenibacterium lactatiformans	1.08988	0.0597148	1.4413	0.149499	0.969503	1.2252	0.804845
Schaedlerella glycyrrhizinilytica_A	1.11233	0.0603262	1.76473	0.0776088	0.988291	1.25194	0.804845
Sellimonas intestinalis	1.12163	0.0584353	1.96428	0.0494981	1.00025	1.25774	0.804845
UBA3402 sp003478355	1.09762	0.0608379	1.53102	0.125765	0.974241	1.23662	0.804845
UBA738 sp004557735	0.895837	0.0621601	-1.76957	0.0767993	0.793083	1.01191	0.804845
UMGS1375 sp900066615	1.10201	0.061295	1.58468	0.113038	0.97726	1.24268	0.804845
Ventrimonas sp003481825	1.08253	0.0601715	1.31799	0.187507	0.962108	1.21804	0.804845
Victivallis lenta	0.9167	0.0636032	-1.36746	0.171481	0.80926	1.0384	0.804845
Copromonas sp000435795	1.07295	0.0599471	1.17459	0.24016	0.95401	1.20672	0.807811
Pseudoruminococcus_A massiliensis	0.927649	0.0648469	-1.15814	0.246808	0.816932	1.05337	0.819529
Ellagibacter isourolithinifaciens	0.931231	0.0628007	-1.1345	0.256584	0.823382	1.05321	0.841205
Merdousia gallistercoris	0.931613	0.0631153	-1.12236	0.261709	0.823212	1.05429	0.847283
MWCK01 sp002070005	0.93287	0.0623426	-1.11464	0.265007	0.825572	1.05411	0.847367
Acidaminococcus intestini	1.06225	0.0597549	1.01055	0.312232	0.944847	1.19423	0.866574
AF33-28 sp003477885	1.06486	0.0590989	1.06341	0.287598	0.948394	1.19564	0.866574
Agathobacter faecis	0.941961	0.0619228	-0.965585	0.334252	0.834303	1.06351	0.866574
Alistipes_A_871400 putredinis	0.952179	0.0603773	-0.811599	0.417022	0.845912	1.0718	0.866574
Alistipes_A_871400 senegalensis	0.951819	0.0597143	-0.826948	0.408266	0.846692	1.07	0.866574
Alistipes_A_871400 timonensis	0.950152	0.0596485	-0.857251	0.391306	0.845318	1.06799	0.866574
Alloprevotella timonensis	1.06785	0.0604994	1.08504	0.277906	0.948444	1.20228	0.866574
Bacteroides_H fragilis	1.05145	0.0614734	0.816158	0.41441	0.932101	1.18608	0.866574
Bacteroides_H salyersiae	1.05675	0.0621266	0.88842	0.374315	0.935596	1.19358	0.866574
Blautia_A_141780 hansenii	1.04796	0.0596576	0.785273	0.432294	0.93232	1.17795	0.866574
Blautia_A_141781 obeum	1.05068	0.0615988	0.802618	0.422195	0.931191	1.18551	0.866574
Blautia_A_141781 sp900066505	1.06375	0.0612934	1.00824	0.313337	0.943335	1.19953	0.866574
Blautia_A_141781 wexlerae	1.05416	0.061827	0.85304	0.393637	0.933852	1.18996	0.866574
CAG-302 sp000431795	0.947668	0.0620034	-0.866898	0.385998	0.839226	1.07012	0.866574
CAG-313 sp003539625	1.05147	0.0593848	0.845221	0.397987	0.935945	1.18126	0.866574
CAG-603 sp900066105	0.938993	0.0620601	-1.0143	0.310439	0.831451	1.06044	0.866574
CAG-95 sp900066375	1.04928	0.0609868	0.788766	0.430249	0.931064	1.18251	0.866574
Clostridium_A leptum	1.06521	0.0612718	1.03094	0.302568	0.944667	1.20112	0.866574
Clostridium_Q_134516 symbiosum	1.05199	0.0596009	0.850366	0.395122	0.936006	1.18234	0.866574
Coprobacter fastidiosus	0.953083	0.0615485	-0.780733	0.43496	0.844774	1.07528	0.866574
Coprobacter secundus	0.95297	0.0601889	-0.800351	0.423507	0.846927	1.07229	0.866574
Cryptobacteroides sp900544195	0.940509	0.0634094	-0.967278	0.333405	0.830594	1.06497	0.866574
Dialister succinatiphilus	1.04799	0.0590215	0.794214	0.427071	0.933509	1.17651	0.866574
Dorea_A formicigenerans	1.05949	0.0622184	0.928841	0.352971	0.93786	1.1969	0.866574
Dysosmobacter welbionis	1.05144	0.0616995	0.812943	0.416251	0.931676	1.18659	0.866574
Faecalitalea cylindroides	1.05591	0.0612658	0.888006	0.374538	0.936436	1.19063	0.866574
Faecenecus gallistercoris	0.949957	0.0640188	-0.801928	0.422595	0.837936	1.07695	0.866574
Fimenecus sp000432435	1.0681	0.0603786	1.09109	0.275235	0.948891	1.20228	0.866574
Intestinimonas butyriciproducens	1.05001	0.0615005	0.793521	0.427474	0.930776	1.18452	0.866574
Lachnoclostridium_B sp900066555	1.06007	0.062219	0.937583	0.348459	0.938369	1.19756	0.866574
Limisoma sp900548875	0.946562	0.0624868	-0.878893	0.379459	0.837452	1.06989	0.866574
Odoribacter massiliensis	1.06581	0.0622921	1.02323	0.306197	0.943319	1.20422	0.866574
Oliverpabstia intestinalis	1.05807	0.0621277	0.908577	0.363573	0.936767	1.19508	0.866574
Onthocola_B sp000437355	0.948971	0.0629582	-0.831931	0.405448	0.838809	1.0736	0.866574
Parabacteroides_B_862066 distasonis	0.950626	0.0608023	-0.832781	0.404968	0.843829	1.07094	0.866574
Parabacteroides_B_862066 johnsonii	1.06445	0.0614131	1.01699	0.309158	0.943734	1.2006	0.866574
Parasutterella excrementihominis	1.06241	0.0605654	0.999613	0.317498	0.943495	1.19632	0.866574
Parasutterella gallistercoris	1.06311	0.0589209	1.03861	0.298987	0.94716	1.19325	0.866574
PeH17 sp000435055	1.05684	0.061715	0.895714	0.370406	0.93643	1.19272	0.866574
Phascolarctobacterium_A succinatutens	0.940497	0.0652023	-0.940868	0.346773	0.82767	1.0687	0.866574
Phocaeicola_A_858004 coprocola	0.939479	0.0633639	-0.985257	0.324498	0.829758	1.06371	0.866574
Prevotella stercorea	1.05409	0.0613049	0.859275	0.390189	0.934749	1.18867	0.866574
Pseudobutyricicoccus sp003477405	1.05224	0.0609444	0.835488	0.403443	0.933765	1.18574	0.866574
Ruminococcus_B gnavus	1.05198	0.0599017	0.846017	0.397543	0.93545	1.18303	0.866574
Ruminococcus_C_58660 sp000433635	1.05502	0.0597643	0.89617	0.370162	0.938402	1.18613	0.866574
SFEL01 sp004557245	1.05403	0.0608094	0.86539	0.386825	0.935606	1.18745	0.866574
SFMI01 sp004556155	0.946982	0.0621428	-0.876607	0.3807	0.838389	1.06964	0.866574
Solibaculum mannosilyticum	1.05861	0.0600209	0.948988	0.342627	0.941125	1.19077	0.866574
Tidjanibacter inops_A	0.951918	0.0620547	-0.794083	0.427147	0.842905	1.07503	0.866574
Clostridium_AQ innocuum	1.04715	0.0607796	0.758095	0.448394	0.929555	1.17963	0.866672
Evtepia gabavorous	1.04793	0.0613653	0.762903	0.445521	0.929175	1.18186	0.866672
Lawsonibacter sp014287875	1.04917	0.0629547	0.762417	0.445811	0.927381	1.18695	0.866672
Phocaeicola_A_858004 plebeius	0.952698	0.0629282	-0.770047	0.441272	0.842152	1.07775	0.866672
CAG-317 sp000433215	1.04714	0.0619224	0.743852	0.456966	0.927461	1.18226	0.874603
UBA1417 sp003531055	1.04861	0.0641386	0.740081	0.459251	0.924741	1.18908	0.874603
Anaerobutyricum hallii	1.04179	0.0633919	0.645781	0.518421	0.920067	1.17961	0.890586
Anaerostipes hadrus	1.0423	0.0633656	0.653748	0.513274	0.920564	1.18012	0.890586
Bacteroides_F pectinophilus	0.960796	0.0612635	-0.65281	0.513879	0.852086	1.08337	0.890586
Bacteroides_H massiliensis	0.959421	0.0614208	-0.674453	0.500023	0.850605	1.08216	0.890586
Butyribacter sp003529475	1.04137	0.0601266	0.674164	0.500207	0.925602	1.17161	0.890586
CAG-269 sp000431335	0.958446	0.062186	-0.682497	0.494925	0.848467	1.08268	0.890586
CAG-274 sp900545305	1.04361	0.0601822	0.709211	0.478193	0.92749	1.17426	0.890586
CAG-83 sp900545585	0.960205	0.0635245	-0.63925	0.52266	0.847797	1.08752	0.890586
Enterocloster sp000155435	1.04446	0.0604297	0.719921	0.471573	0.927803	1.1758	0.890586
Fusicatenibacter saccharivorans	1.04316	0.062628	0.674743	0.499839	0.922663	1.1794	0.890586
Gemmiger_A_73129 qucibialis	1.04086	0.062433	0.641468	0.521218	0.920979	1.17635	0.890586
Hungatella_A_128155 effluvii	1.04323	0.06062	0.698133	0.485094	0.92636	1.17484	0.890586
Odoribacter splanchnicus	0.961354	0.0600412	-0.65642	0.511554	0.854626	1.08141	0.890586
Ruminococcus_C_58660 callidus	0.95741	0.0629715	-0.69116	0.489465	0.846246	1.08318	0.890586
Ruminococcus_D bicirculans	1.04123	0.0618098	0.653599	0.51337	0.922428	1.17532	0.890586
Ruminococcus_E sp003438075	1.04249	0.0609101	0.683111	0.494537	0.925174	1.17467	0.890586
Eubacterium_G sp000434315	1.03909	0.0610518	0.628089	0.529945	0.921905	1.17117	0.895521
Mediterraneibacter_A_155507 faecis	0.960992	0.0637402	-0.624237	0.532472	0.848133	1.08887	0.895521
RUG115 sp900066395	1.03759	0.0600927	0.614139	0.539123	0.92231	1.16729	0.900858
Alistipes_A_871400 sp002362235	1.03419	0.0619154	0.542942	0.58717	0.916003	1.16762	0.930605
Anaerotruncus colihominis	1.03054	0.0614056	0.489865	0.624229	0.913682	1.16234	0.930605
Bacteroides_H stercoris	0.968429	0.0626581	-0.511993	0.608656	0.856511	1.09497	0.930605
Bifidobacterium adolescentis	0.965898	0.0610016	-0.568784	0.569503	0.857051	1.08857	0.930605
Bifidobacterium angulatum	0.965083	0.0615207	-0.577705	0.563463	0.855457	1.08876	0.930605
Bifidobacterium breve	1.03095	0.0626556	0.486507	0.626608	0.911813	1.16566	0.930605
CAG-353 sp900066885	0.966598	0.0623944	-0.544484	0.586108	0.855334	1.09234	0.930605
Duodenibacillus sp900542805	1.03194	0.0602012	0.522278	0.601477	0.917089	1.16118	0.930605
Enterocloster bolteae	1.03059	0.059083	0.509909	0.610115	0.917894	1.15711	0.930605
Escherichia ruysiae	0.969323	0.0622291	-0.500692	0.616588	0.858023	1.09506	0.930605
Eubacterium_I ramulus	1.03559	0.0622348	0.561942	0.574156	0.916672	1.16994	0.930605
Marseille-P3106 sp900169975	1.03041	0.0619596	0.483434	0.628787	0.912575	1.16345	0.930605
Marvinbryantia sp900066075	1.03088	0.0618969	0.491364	0.623169	0.913107	1.16385	0.930605
Parabacteroides_B_862066 sp002159645	0.970387	0.0606336	-0.495777	0.620052	0.861655	1.09284	0.930605
Paraprevotella xylaniphila	0.967805	0.0619861	-0.52794	0.597541	0.857087	1.09282	0.930605
Phocaeicola_A_858004 salanitronis	0.969211	0.0614167	-0.509189	0.61062	0.859291	1.09319	0.930605
Ruminiclostridium_E siraeum	1.03326	0.0597373	0.54774	0.58387	0.919098	1.16161	0.930605
Ruminococcus_E bromii_B	0.967854	0.0622323	-0.52503	0.599563	0.856718	1.09341	0.930605
SFTJ01 sp004563195	0.966212	0.0644703	-0.533149	0.59393	0.851521	1.09635	0.930605
Streptococcus thermophilus	1.03483	0.0619555	0.552545	0.580575	0.916496	1.16843	0.930605
Eubacterium_G sp000435815	1.02936	0.0611156	0.473466	0.635881	0.913156	1.16035	0.935757
Agathobaculum butyriciproducens	1.02762	0.0630119	0.432391	0.665457	0.908232	1.1627	0.936013
Alistipes_A_871400 finegoldii	0.9742	0.0617731	-0.423138	0.672195	0.863111	1.09959	0.936013
Bacteroides_H thetaiotaomicron	0.974168	0.0614373	-0.425982	0.670121	0.863651	1.09883	0.936013
Bifidobacterium longum	1.02727	0.0623986	0.431195	0.666327	0.909016	1.16091	0.936013
Butyribacter intestini	0.97374	0.0621009	-0.428517	0.668275	0.862149	1.09977	0.936013
CAG-313 sp000433035	1.02657	0.0603215	0.434799	0.663709	0.912105	1.15541	0.936013
Collinsella aerofaciens_F	1.02801	0.0627157	0.440446	0.659614	0.909102	1.16247	0.936013
Eisenbergiella porci	1.02819	0.0596685	0.465967	0.641239	0.914713	1.15575	0.936013
Escherichia coli	0.973597	0.0622212	-0.430051	0.667159	0.861819	1.09987	0.936013
Prevotella sp003447235	1.0274	0.0625739	0.431974	0.66576	0.908816	1.16145	0.936013
Escherichia albertii	0.974688	0.0621667	-0.412403	0.680044	0.862878	1.10099	0.94188
Acetatifactor sp900066565	1.02498	0.0608137	0.40576	0.684919	0.909812	1.15473	0.943585
Butyricimonas faecihominis	0.975982	0.0613061	-0.396552	0.691698	0.865482	1.10059	0.947882
Bacteroides_H faecichinchillae	1.02402	0.0613947	0.386624	0.699035	0.907924	1.15496	0.95183
Bacteroides_H oleiciplenus	1.02358	0.0608943	0.382718	0.701929	0.908423	1.15333	0.95183
Coprococcus_A_121497 eutactus	0.977574	0.0620243	-0.365676	0.714607	0.865675	1.10394	0.95898
Sutterella wadsworthensis_A_565869	0.97729	0.0628015	-0.365789	0.714523	0.864105	1.1053	0.95898
Eubacterium_F sp003491505	0.978464	0.0623577	-0.349141	0.726983	0.865896	1.10567	0.960656
Prevotella lascolaii	0.978538	0.0617908	-0.351115	0.725502	0.866924	1.10452	0.960656
Ruminococcus_F champanellensis	1.02256	0.0626217	0.35632	0.721601	0.904455	1.1561	0.960656
CAG-194 sp000432915	0.979522	0.0613496	-0.337255	0.735925	0.868547	1.10468	0.960788
Collinsella aerofaciens_E	1.02131	0.0626292	0.336754	0.736303	0.903336	1.1547	0.960788
Slackia_A isoflavoniconvertens	0.979338	0.0624684	-0.334222	0.738212	0.866482	1.10689	0.960788
Bacteroides_H fluxus	1.02006	0.061639	0.322196	0.747304	0.903978	1.15104	0.962944
CAG-873 sp001701165	0.9804	0.0611705	-0.32359	0.746248	0.869631	1.10528	0.962944
Faecalimonas phoceensis	1.01896	0.0618281	0.303709	0.76135	0.902666	1.15023	0.976186
Akkermansia muciniphila_D_776786	0.981789	0.0622548	-0.295226	0.767821	0.869014	1.1092	0.979634
Alistipes_A_871400 communis	1.01098	0.0616935	0.176935	0.859559	0.895833	1.14092	0.985921
Alistipes_A_871404 ihumii	0.988816	0.0621502	-0.18096	0.856399	0.875414	1.11691	0.985921
AM51-8 sp003478275	0.99054	0.0614813	-0.154602	0.877135	0.87809	1.11739	0.985921
Bacteroides_H ndongoniae	1.0108	0.0615675	0.174534	0.861446	0.895902	1.14044	0.985921
Bacteroides_H uniformis	0.989405	0.0607264	-0.1754	0.860766	0.878383	1.11446	0.985921
Bariatricus comes	0.985491	0.0633268	-0.230787	0.81748	0.87046	1.11572	0.985921
Barnesiella intestinihominis	0.988503	0.0615262	-0.187939	0.850924	0.876208	1.11519	0.985921
Bifidobacterium bifidum	0.992578	0.0632747	-0.117743	0.906271	0.876809	1.12363	0.985921
Bifidobacterium dentium	0.990191	0.0606025	-0.162663	0.870784	0.879294	1.11507	0.985921
Borkfalkia ceftriaxoniphila	1.0166	0.062121	0.265094	0.790937	0.900066	1.14823	0.985921
CABJAA01 sp003150885	1.01091	0.0621144	0.174623	0.861376	0.895032	1.14178	0.985921
CAG-177 sp003538135	0.990837	0.0628599	-0.146443	0.883572	0.875983	1.12075	0.985921
CAG-273 sp003507395	0.992417	0.0608677	-0.125053	0.900481	0.880813	1.11816	0.985921
CAG-45 sp000438375	0.992146	0.0616746	-0.12785	0.898267	0.87918	1.11963	0.985921
Collinsella sp000434535	1.01137	0.0621392	0.181936	0.855633	0.895399	1.14236	0.985921
Coprococcus_A_187866 catus	0.991725	0.062403	-0.13315	0.894075	0.877554	1.12075	0.985921
Cryptobacteroides sp000435075	1.01615	0.0602129	0.26602	0.790224	0.903032	1.14343	0.985921
Dorea_A longicatena	1.00792	0.0630815	0.125017	0.90051	0.890697	1.14056	0.985921
Enterocloster asparagiformis	1.00814	0.0613166	0.132195	0.89483	0.893979	1.13688	0.985921
ER4 sp000765235	0.988942	0.0635906	-0.17487	0.861182	0.873056	1.12021	0.985921
Escherichia marmotae	0.986875	0.0620953	-0.212767	0.831508	0.873789	1.1146	0.985921
Eubacterium_G ventriosum	0.990647	0.0627412	-0.149772	0.880945	0.876019	1.12027	0.985921
Evtepia sp004556345	0.985967	0.0626204	-0.225681	0.821449	0.872087	1.11472	0.985921
Faecalibacillus intestinalis	0.988261	0.0616842	-0.191433	0.848186	0.875721	1.11526	0.985921
Lachnospira eligens	1.00764	0.0623367	0.122121	0.902803	0.891754	1.13859	0.985921
Lachnospira sp000437735	0.989604	0.0622264	-0.167934	0.866635	0.875981	1.11797	0.985921
Ligilactobacillus ruminis	1.01012	0.0614208	0.163864	0.869838	0.895549	1.13934	0.985921
Limisoma sp900541935	1.01535	0.061997	0.245696	0.805918	0.899173	1.14653	0.985921
Limivivens sp900066135	1.01461	0.0626708	0.231438	0.816974	0.897333	1.14721	0.985921
Phascolarctobacterium_A faecium	1.00798	0.0615419	0.129082	0.897293	0.89344	1.13719	0.985921
Phocaeicola_A_858004 sp900066445	0.986673	0.0608316	-0.220552	0.825441	0.875776	1.11161	0.985921
Prevotella pectinovora	0.993005	0.0619505	-0.113305	0.909788	0.879466	1.1212	0.985921
Prevotella rara	1.01251	0.0610576	0.203626	0.838645	0.898312	1.14123	0.985921
SFGY01 sp004556455	0.990658	0.0628782	-0.149268	0.881342	0.875794	1.12059	0.985921
Shigella boydii	0.985618	0.0621372	-0.233141	0.815652	0.872604	1.11327	0.985921
Shigella sonnei	0.984744	0.0621781	-0.247254	0.804712	0.87176	1.11237	0.985921
Coprobacillus cateniformis	1.00669	0.0626272	0.106459	0.915218	0.890404	1.13816	0.987506
Coprococcus_A_121497 sp000154245	1.0062	0.060697	0.101849	0.918876	0.893345	1.13331	0.987506
51-20 sp001917175	0.998133	0.0614805	-0.0303977	0.97575	0.884822	1.12595	0.991104
Agathobacter rectalis	1.00347	0.0622791	0.0556831	0.955594	0.888166	1.13375	0.991104
CAG-628 sp003524085	0.996068	0.060626	-0.0649866	0.948185	0.884472	1.12174	0.991104
CAG-83 sp000431575	1.00133	0.06267	0.021248	0.983048	0.885592	1.1322	0.991104
Enterocloster sp000431375	1.00129	0.0620371	0.0207428	0.983451	0.886651	1.13075	0.991104
Eubacterium_R sp000436835	1.00151	0.0617983	0.0243823	0.980548	0.887261	1.13047	0.991104
Lachnospira sp000436535	0.995142	0.0619914	-0.0785609	0.937382	0.881288	1.1237	0.991104
Mediterraneibacter_A_155590 butyricigenes	1.00237	0.0625227	0.0378574	0.969801	0.886765	1.13305	0.991104
Parabacteroides_B_862066 goldsteinii	1.00227	0.0606625	0.0373714	0.970189	0.889915	1.12881	0.991104
Prevotella copri	0.996694	0.0634041	-0.052227	0.958348	0.880222	1.12858	0.991104
Roseburia hominis	0.996787	0.0613359	-0.052463	0.95816	0.88388	1.12412	0.991104
Roseburia inulinivorans	1.00355	0.0626672	0.0565342	0.954916	0.887557	1.1347	0.991104
Schaedlerella sp900066545	1.00231	0.0633618	0.0363447	0.971008	0.885251	1.13484	0.991104
Senegalimassilia faecalis	1.00222	0.0620553	0.0357567	0.971476	0.887446	1.13184	0.991104
Streptococcus salivarius_347002	0.996693	0.0609492	-0.0543537	0.956653	0.884466	1.12316	0.991104
UBA1394 sp900066845	0.997349	0.0598981	-0.0443228	0.964647	0.886874	1.12159	0.991104
Phocaeicola_A_858004 coprophilus	1.00081	0.0613141	0.0132841	0.989401	0.887489	1.12861	0.993236
Alistipes_A_871400 excrementavium	0.999733	0.0615552	-0.0043428	0.996535	0.886111	1.12792	0.996535

## Sheet: ST5
Supplementary Table S5. Genera associated with incident ARD and identified using multivariable-adjusted Cox models. Hazard ratios are reported per one standard deviation change in abundance.
Genus	Hazard ratio	Standard error	Statistic	P-value	Conf.low	Conf.high	FDR
CAG-217	0.835021	0.0678642	-2.65674	0.00788995	0.731024	0.953814	0.678536
Scatocola	0.826126	0.066622	-2.86705	0.00414321	0.724999	0.941358	0.678536
Adlercreutzia_404257	1.07251	0.0623226	1.12322	0.261342	0.949189	1.21186	0.777321
Alloprevotella	1.07105	0.0605804	1.13308	0.257182	0.951141	1.20608	0.777321
An92	1.12414	0.0618031	1.89346	0.0582964	0.995898	1.2689	0.777321
Anaerotignum_189125	1.09959	0.0605983	1.56663	0.117202	0.976446	1.23826	0.777321
Angelakisella	1.0982	0.0612817	1.5286	0.126363	0.973912	1.23836	0.777321
Bilophila	0.914007	0.0595566	-1.50977	0.131102	0.813308	1.02717	0.777321
Butyricicoccus_A_77030	1.10416	0.0610934	1.6219	0.104825	0.979558	1.24462	0.777321
Butyrivibrio_A_180067	0.911045	0.0652446	-1.4279	0.153321	0.801685	1.03532	0.777321
CAG-127	0.8751	0.0663125	-2.01194	0.0442265	0.768445	0.996559	0.777321
CAG-1427	1.07366	0.0594394	1.19574	0.231796	0.955592	1.20632	0.777321
CAG-196	0.879547	0.0659787	-1.94529	0.0517399	0.772855	1.00097	0.777321
CAG-238	0.921416	0.0631376	-1.29627	0.194881	0.814166	1.04279	0.777321
CAG-288	0.919547	0.063686	-1.317	0.187838	0.811641	1.0418	0.777321
CAG-313	1.0729	0.0621724	1.13185	0.257699	0.949817	1.21194	0.777321
CAG-345	0.928085	0.0637321	-1.17103	0.241586	0.819103	1.05157	0.777321
CAG-349	1.10062	0.0581997	1.64725	0.0995065	0.981965	1.2336	0.777321
Catenibacterium	0.881715	0.0690152	-1.82404	0.0681459	0.770162	1.00942	0.777321
Copromonas	1.11298	0.0611444	1.75066	0.0800051	0.987284	1.25468	0.777321
Desulfovibrio_R_446353	0.86785	0.0656688	-2.15835	0.0309005	0.76304	0.987057	0.777321
Duodenibacillus	0.925298	0.0632692	-1.22714	0.219772	0.817385	1.04746	0.777321
Eggerthella	1.09911	0.0613724	1.53973	0.123626	0.974539	1.2396	0.777321
Eisenbergiella	1.09476	0.0618625	1.46347	0.143339	0.969753	1.23588	0.777321
Ellagibacter	0.930673	0.0629416	-1.14149	0.253667	0.822662	1.05287	0.777321
Emergencia	1.13035	0.0611593	2.00343	0.0451315	1.00266	1.2743	0.777321
Faecalibacterium	1.08748	0.0627302	1.33689	0.181258	0.961669	1.22975	0.777321
Faecousia	0.928897	0.0635486	-1.16065	0.245783	0.820115	1.05211	0.777321
Fimenecus	1.06975	0.0606949	1.11084	0.266639	0.949768	1.20488	0.777321
Fimivivens	1.09485	0.0589771	1.53642	0.124435	0.97533	1.22901	0.777321
Flavonifractor	1.09347	0.0620983	1.439	0.15015	0.968167	1.235	0.777321
Fournierella	1.142	0.0592707	2.24027	0.0250736	1.01675	1.28268	0.777321
Gabonibacter	1.07538	0.0622364	1.16773	0.242915	0.95189	1.21489	0.777321
Gemmiger_A_73129	1.07635	0.0630777	1.16645	0.243433	0.951179	1.218	0.777321
Holdemanella	0.919286	0.0652068	-1.29063	0.196833	0.808997	1.04461	0.777321
Holdemania	1.12873	0.0590119	2.05204	0.0401658	1.00545	1.26713	0.777321
Intestinibacter	0.917486	0.0613413	-1.40391	0.160344	0.813553	1.0347	0.777321
Intestinimonas	1.08897	0.0605336	1.40808	0.159108	0.967144	1.22615	0.777321
Lachnoclostridium_A_130679	1.1331	0.0610975	2.04517	0.0408384	1.00522	1.27724	0.777321
Lachnoclostridium_B	1.11277	0.0625855	1.7073	0.0877666	0.984311	1.25799	0.777321
Limiplasma	1.10444	0.0607055	1.63639	0.101758	0.980549	1.24398	0.777321
Longicatena	1.08505	0.0579694	1.40808	0.159108	0.968514	1.21561	0.777321
Mesosutterella	1.0733	0.0568959	1.24334	0.213744	0.960047	1.19992	0.777321
Muricomes_149725	1.07255	0.0618391	1.13258	0.257391	0.950122	1.21075	0.777321
MWCK01	0.927896	0.0623505	-1.20025	0.230043	0.821157	1.04851	0.777321
Negativibacillus	1.11241	0.0594939	1.79064	0.0733516	0.989977	1.24999	0.777321
NSJ-61	1.11473	0.0601154	1.8068	0.0707933	0.990835	1.25413	0.777321
PeH17	1.0893	0.0615944	1.38866	0.164937	0.965423	1.22907	0.777321
Pseudoflavonifractor_81068	1.14056	0.0608948	2.15971	0.0307952	1.01224	1.28514	0.777321
Pseudoruminococcus_A	0.923014	0.0654063	-1.22482	0.220642	0.811959	1.04926	0.777321
Ruthenibacterium	1.08618	0.0603909	1.36892	0.171025	0.964936	1.22267	0.777321
Sellimonas	1.10868	0.059608	1.73083	0.0834822	0.986435	1.24608	0.777321
SFEL01	1.07175	0.0621462	1.11507	0.264822	0.948848	1.21058	0.777321
Sutterella	0.894533	0.063042	-1.76793	0.0770723	0.79056	1.01218	0.777321
UBA3402	1.09667	0.0612775	1.50594	0.132082	0.972562	1.23662	0.777321
UBA738	0.900423	0.0626272	-1.67484	0.093965	0.796413	1.01802	0.777321
UMGS1375	1.10724	0.0614426	1.65795	0.0973274	0.981615	1.24894	0.777321
Ventrimonas	1.07924	0.0608092	1.25401	0.209839	0.95798	1.21584	0.777321
Victivallis	0.917182	0.0642851	-1.34478	0.178698	0.808604	1.04034	0.777321
AF33-28	1.06656	0.0591252	1.08984	0.275785	0.949854	1.1976	0.778736
CAG-603	0.934771	0.0622812	-1.08305	0.278786	0.827354	1.05613	0.778736
Coprobacter	0.936077	0.061236	-1.07873	0.280707	0.830209	1.05545	0.778736
Alistipes_A_871404	0.938384	0.0617726	-1.02951	0.303239	0.83138	1.05916	0.802416
Blautia_A_141781	1.0684	0.063796	1.03706	0.299709	0.942822	1.2107	0.802416
Dialister	1.06748	0.0625755	1.04348	0.296724	0.944264	1.20676	0.802416
Lawsonibacter	1.06297	0.0611969	0.997891	0.318332	0.942824	1.19843	0.817211
Neobittarella	1.06443	0.0621287	1.00497	0.31491	0.942393	1.20227	0.817211
Allobacillus	1.06189	0.0624288	0.961854	0.336123	0.939591	1.2001	0.825902
Clostridium_A	1.06167	0.061631	0.970977	0.33156	0.940868	1.19798	0.825902
Clostridium_Q_135853	1.05998	0.0601483	0.968395	0.332847	0.942102	1.1926	0.825902
Faecenecus	0.941148	0.0644305	-0.941407	0.346496	0.829496	1.06783	0.827741
Parasutterella	1.05865	0.0601017	0.948301	0.342976	0.941009	1.191	0.827741
CAG-95	1.05821	0.0609658	0.928072	0.35337	0.939028	1.19252	0.832598
Erysipelatoclostridium	1.05728	0.0625603	0.890401	0.373251	0.935277	1.19521	0.865974
Oliverpabstia	1.05692	0.0627429	0.882317	0.377605	0.934621	1.19522	0.865974
14-2	1.05488	0.0624149	0.855979	0.392009	0.933415	1.19215	0.878993
Agathobaculum	1.05457	0.0627703	0.846402	0.397329	0.932488	1.19262	0.878993
UBA1417	1.05576	0.0642809	0.844101	0.398613	0.930783	1.19751	0.878993
Massilioclostridium	1.05241	0.0620208	0.823634	0.410148	0.93195	1.18844	0.886815
Soehngenia_A_223990	1.0529	0.0629017	0.819551	0.412472	0.930779	1.19105	0.886815
Anaerobutyricum	1.05205	0.0634283	0.799947	0.423741	0.929064	1.19131	0.888823
Tidjanibacter	0.951113	0.062601	-0.800667	0.423324	0.84129	1.07527	0.888823
Roseburia	1.04994	0.0626925	0.777398	0.436924	0.928543	1.18722	0.905433
Bacteroides_F	0.962461	0.0614645	-0.622502	0.533612	0.853227	1.08568	0.907162
Blautia_A_141780	1.04076	0.0609895	0.654984	0.512478	0.923495	1.17291	0.907162
CAG-269	0.959743	0.0623825	-0.658672	0.510106	0.849288	1.08456	0.907162
CAG-274	1.0375	0.0605578	0.607917	0.543242	0.921385	1.16825	0.907162
CAG-302	0.959538	0.0632272	-0.653261	0.513588	0.847701	1.08613	0.907162
CAG-317_146760	1.04113	0.0635123	0.634589	0.525697	0.919268	1.17914	0.907162
Clostridium_Q_134516	1.04527	0.0600036	0.737824	0.460621	0.929292	1.17572	0.907162
Evtepia	1.04668	0.0614296	0.742704	0.457661	0.927952	1.1806	0.907162
Faecalitalea	1.04467	0.0622271	0.702294	0.482496	0.924723	1.18018	0.907162
Fusicatenibacter	1.03947	0.0632859	0.611631	0.540782	0.918209	1.17674	0.907162
Mediterraneibacter_A_155507	0.957931	0.0637587	-0.674103	0.500246	0.845401	1.08544	0.907162
Merdousia	0.954692	0.0623854	-0.74323	0.457342	0.844813	1.07886	0.907162
Onthocola_B	0.957155	0.0641259	-0.682869	0.494689	0.844109	1.08534	0.907162
Prevotella	1.04368	0.062172	0.687707	0.491637	0.923949	1.17893	0.907162
Pseudobutyricicoccus	1.03899	0.0615642	0.621249	0.534436	0.920888	1.17223	0.907162
RUG115	1.03745	0.0599308	0.61344	0.539586	0.922472	1.16675	0.907162
Ruminococcus_B	1.04122	0.0616072	0.655584	0.512092	0.922785	1.17485	0.907162
Schaedlerella	1.05	0.0638034	0.764641	0.444485	0.92657	1.18986	0.907162
Solibaculum	1.04542	0.0608459	0.729953	0.465419	0.927891	1.17783	0.907162
Streptococcus	1.04287	0.0610634	0.687395	0.491834	0.925235	1.17546	0.907162
Anaerostipes	1.03528	0.0641438	0.540476	0.588869	0.912971	1.17397	0.909277
Butyribacter	1.03545	0.0614477	0.566894	0.570786	0.917961	1.16797	0.909277
Clostridium_AQ	1.03467	0.0619851	0.549852	0.582421	0.916305	1.16833	0.909277
Dorea_A	1.03417	0.0634811	0.529267	0.59662	0.91318	1.17119	0.909277
Dysosmobacter	1.03398	0.0625851	0.533857	0.593441	0.914614	1.16892	0.909277
Eubacterium_G	1.03334	0.0625424	0.524461	0.599958	0.914132	1.1681	0.909277
Eubacterium_I	1.03719	0.0630075	0.579507	0.562247	0.916696	1.17352	0.909277
Lachnospira	1.03802	0.0626711	0.595399	0.551577	0.918036	1.17368	0.909277
Parabacteroides_B_862066	0.968324	0.0618316	-0.520579	0.60266	0.857807	1.09308	0.909277
Ruminococcus_D	1.03411	0.0616315	0.544164	0.586329	0.916441	1.16688	0.909277
Ruminococcus_F	1.0376	0.0637569	0.578933	0.562634	0.915715	1.17571	0.909277
Acetatifactor	1.02997	0.0605696	0.487493	0.625909	0.914675	1.15979	0.928072
Butyricimonas	0.970795	0.0607242	-0.488113	0.62547	0.861864	1.09349	0.928072
Hungatella_A_128155	1.02827	0.0615402	0.45295	0.650585	0.911429	1.16008	0.935072
Methanobrevibacter_A	0.972973	0.0618578	-0.442935	0.657813	0.861881	1.09838	0.935072
Phascolarctobacterium_A	0.971888	0.0633082	-0.450417	0.65241	0.858476	1.10028	0.935072
Ruminiclostridium_E	1.02846	0.0598876	0.46853	0.639406	0.914554	1.15654	0.935072
SFTJ01	0.970726	0.0646499	-0.459575	0.645822	0.855197	1.10186	0.935072
Bifidobacterium_388775	1.02635	0.0623122	0.417445	0.676353	0.908357	1.15968	0.953547
Limisoma	0.974895	0.0626653	-0.405736	0.684936	0.862218	1.1023	0.957797
Anaerotruncus	1.02337	0.0618345	0.373547	0.708741	0.906563	1.15522	0.97972
Odoribacter_865974	0.977784	0.0608576	-0.369164	0.712006	0.867843	1.10165	0.97972
Acidaminococcus	1.02031	0.0623583	0.322501	0.747073	0.902931	1.15296	0.983303
Akkermansia	1.01313	0.0624764	0.208723	0.834664	0.896362	1.1451	0.983303
Bariatricus	0.983733	0.064234	-0.255323	0.798474	0.867364	1.11572	0.983303
Barnesiella	0.986201	0.0616844	-0.225262	0.821776	0.873896	1.11294	0.983303
Borkfalkia	1.01759	0.0623765	0.279468	0.779886	0.900483	1.14992	0.983303
CAG-194	0.984436	0.0612698	-0.256025	0.797932	0.873041	1.11004	0.983303
CAG-353	0.978003	0.0633981	-0.350836	0.725712	0.863726	1.1074	0.983303
CAG-873	0.982161	0.0616879	-0.291794	0.770444	0.87031	1.10839	0.983303
Collinsella	1.01439	0.0625351	0.228429	0.819313	0.897375	1.14666	0.983303
Coprococcus_A_121497	1.01322	0.0614416	0.213724	0.830763	0.898263	1.14288	0.983303
Cryptobacteroides	0.984896	0.0616205	-0.24698	0.804924	0.872849	1.11133	0.983303
Enterocloster	1.01702	0.0619371	0.27246	0.785268	0.900758	1.14829	0.983303
ER4	0.979811	0.064195	-0.317715	0.750701	0.863971	1.11118	0.983303
Escherichia_710834	0.979492	0.0622966	-0.332615	0.739425	0.86691	1.1067	0.983303
Haemophilus_D_735815	0.983086	0.0632952	-0.269507	0.78754	0.86839	1.11293	0.983303
Ligilactobacillus	1.01558	0.0616172	0.25086	0.801923	0.900045	1.14594	0.983303
Limivivens	1.01435	0.0635311	0.224328	0.822502	0.895595	1.14886	0.983303
Marseille-P3106	1.01332	0.0626915	0.211061	0.83284	0.896155	1.1458	0.983303
Ruminococcus_C_58660	1.01369	0.0612181	0.222141	0.824204	0.899077	1.14292	0.983303
SFMI01	0.982387	0.0626318	-0.283727	0.776619	0.868901	1.11069	0.983303
Slackia_A	1.01502	0.0622892	0.239401	0.810795	0.898371	1.14682	0.983303
Alistipes_A_871400	1.00898	0.062157	0.143788	0.885668	0.893251	1.1397	0.985209
AM51-8	0.989082	0.0619113	-0.177323	0.859254	0.876059	1.11669	0.985209
Bacteroides_H	1.00904	0.0619699	0.14518	0.884569	0.893631	1.13935	0.985209
CAG-628	1.01007	0.0619033	0.161913	0.871374	0.894666	1.14037	0.985209
Eubacterium_F	0.989867	0.0626738	-0.162505	0.870908	0.875445	1.11924	0.985209
Faecalibacillus	0.987766	0.0618311	-0.199077	0.842202	0.875031	1.11503	0.985209
Marvinbryantia	1.01069	0.0624333	0.17026	0.864806	0.894279	1.14225	0.985209
Mediterraneibacter_A_155590	0.990813	0.0638638	-0.144522	0.885088	0.87424	1.12293	0.985209
SFGY01	0.991131	0.0631636	-0.141046	0.887833	0.875721	1.12175	0.985209
51-20	0.994872	0.0622337	-0.0826163	0.934157	0.88063	1.12393	0.993206
Absicoccus	1.00094	0.0631785	0.0148761	0.988131	0.884363	1.13288	0.993206
Agathobacter_164117	1.00488	0.0628571	0.0773934	0.938311	0.8884	1.13662	0.993206
CABJAA01	1.00267	0.0621429	0.0429344	0.965754	0.887693	1.13254	0.993206
CAG-177	0.997398	0.0629118	-0.0414076	0.966971	0.881694	1.12829	0.993206
CAG-273	0.996106	0.0613165	-0.0636333	0.949262	0.883309	1.12331	0.993206
CAG-45	0.999064	0.0619751	-0.0151111	0.987944	0.88479	1.1281	0.993206
CAG-83	0.993808	0.0626947	-0.0990731	0.92108	0.878894	1.12375	0.993206
Coprobacillus	0.998973	0.0629877	-0.01632	0.986979	0.882955	1.13024	0.993206
Coprococcus_A_187866	0.994658	0.062624	-0.0855369	0.931835	0.879768	1.12455	0.993206
Eubacterium_R	0.995404	0.0615774	-0.0748179	0.94036	0.882235	1.12309	0.993206
Faecalimonas	0.998624	0.0633844	-0.0217211	0.98267	0.881961	1.13072	0.993206
Paraprevotella	0.99947	0.0622155	-0.00851461	0.993206	0.884733	1.12909	0.993206
Phocaeicola_A_858004	0.995334	0.062126	-0.0752813	0.939991	0.881226	1.12422	0.993206
Ruminococcus_E	0.999442	0.0631883	-0.00883386	0.992952	0.883022	1.13121	0.993206
Senegalimassilia	1.00369	0.0620234	0.0593951	0.952637	0.888803	1.13343	0.993206
UBA1394	0.998352	0.0598644	-0.0275595	0.978013	0.887824	1.12264	0.993206

## Sheet: ST6
Supplementary Table S6. Genera associated with incident ARD and identified using age- and sex-adjusted Cox models. Hazard ratios are reported per one standard deviation change in abundance.
Genus	Hazard ratio	Standard error	Statistic	P-value	Conf.low	Conf.high	FDR
An92	1.14137	0.0604939	2.18586	0.0288258	1.01376	1.28505	0.602199
Anaerotignum_189125	1.11605	0.0588795	1.86474	0.062218	0.994409	1.25257	0.602199
Butyricicoccus_A_77030	1.11958	0.0598822	1.88626	0.0592604	0.995596	1.259	0.602199
CAG-127	0.870512	0.0660696	-2.09891	0.035825	0.764779	0.990862	0.602199
CAG-196	0.887647	0.0654282	-1.82155	0.0685228	0.780814	1.0091	0.602199
CAG-217	0.840111	0.0678695	-2.56699	0.0102584	0.735472	0.959638	0.602199
Catenibacterium	0.879605	0.0689446	-1.86065	0.0627931	0.768426	1.00687	0.602199
Copromonas	1.11524	0.0601999	1.81176	0.0700231	0.991118	1.2549	0.602199
Desulfovibrio_R_446353	0.868114	0.0655805	-2.15661	0.0310357	0.763404	0.987186	0.602199
Emergencia	1.13529	0.0607177	2.08976	0.0366391	1.00791	1.27876	0.602199
Fournierella	1.15266	0.0581407	2.44355	0.0145437	1.02851	1.29178	0.602199
Holdemania	1.13621	0.0582658	2.19164	0.0284053	1.01359	1.27366	0.602199
Lachnoclostridium_A_130679	1.1486	0.059559	2.32615	0.0200104	1.02205	1.29082	0.602199
Lachnoclostridium_B	1.12097	0.0613106	1.86255	0.0625256	0.994045	1.2641	0.602199
Negativibacillus	1.11925	0.0590895	1.90658	0.0565744	0.996851	1.25668	0.602199
NSJ-61	1.12269	0.0598649	1.93309	0.0532252	0.998392	1.26245	0.602199
Pseudoflavonifractor_81068	1.155	0.0598454	2.40785	0.0160469	1.02717	1.29874	0.602199
Scatocola	0.8276	0.0665533	-2.84321	0.00446613	0.726391	0.942911	0.602199
Sellimonas	1.12145	0.0586772	1.95338	0.0507746	0.999614	1.25813	0.602199
UBA738	0.893126	0.0621315	-1.81918	0.0688845	0.790726	1.00879	0.602199
Angelakisella	1.1131	0.0606764	1.76587	0.0774173	0.988292	1.25366	0.605263
Limiplasma	1.11245	0.0599996	1.77604	0.0757266	0.989025	1.25127	0.605263
Sutterella	0.897899	0.0627193	-1.71714	0.0859532	0.794037	1.01535	0.642781
Eggerthella	1.10567	0.0609837	1.64718	0.0995209	0.981106	1.24605	0.684703
Flavonifractor	1.10588	0.0607674	1.65618	0.0976849	0.981709	1.24576	0.684703
Adlercreutzia_404257	1.08158	0.0623327	1.25815	0.208338	0.957197	1.22213	0.704568
Alloprevotella	1.07445	0.0600835	1.19511	0.232044	0.955085	1.20873	0.704568
Bilophila	0.914591	0.0596508	-1.49668	0.134475	0.813677	1.02802	0.704568
Blautia_A_141781	1.07778	0.0623361	1.20161	0.229514	0.953827	1.21784	0.704568
Butyrivibrio_A_180067	0.906914	0.0650548	-1.50192	0.133117	0.798347	1.03025	0.704568
CAG-1427	1.07323	0.05918	1.19427	0.232373	0.955697	1.20523	0.704568
CAG-238	0.91052	0.062274	-1.50527	0.132254	0.805901	1.02872	0.704568
CAG-288	0.914788	0.0633147	-1.40667	0.159527	0.808029	1.03565	0.704568
CAG-345	0.925812	0.0632813	-1.21812	0.22318	0.81782	1.04806	0.704568
CAG-349	1.08485	0.0572767	1.42193	0.155047	0.969653	1.21374	0.704568
Clostridium_Q_135853	1.07317	0.0592697	1.19141	0.233491	0.95547	1.20536	0.704568
Duodenibacillus	0.927078	0.063098	-1.2	0.230137	0.819232	1.04912	0.704568
Eisenbergiella	1.09647	0.061657	1.49361	0.135277	0.971656	1.23731	0.704568
Faecalibacterium	1.09292	0.0626097	1.41914	0.155859	0.966706	1.23561	0.704568
Faecousia	0.919841	0.0629012	-1.32834	0.184065	0.813151	1.04053	0.704568
Fimenecus	1.07505	0.0602727	1.20064	0.229892	0.955265	1.20985	0.704568
Fimivivens	1.08081	0.0581224	1.33694	0.181241	0.964436	1.21121	0.704568
Gabonibacter	1.08231	0.0620447	1.27488	0.202352	0.958385	1.22226	0.704568
Holdemanella	0.919064	0.0649283	-1.29988	0.193642	0.809243	1.04379	0.704568
Intestinibacter	0.910473	0.0608549	-1.54123	0.123261	0.808104	1.02581	0.704568
Intestinimonas	1.08291	0.0598321	1.33129	0.183092	0.963084	1.21765	0.704568
Lawsonibacter	1.08032	0.0603434	1.28033	0.200428	0.959818	1.21596	0.704568
Longicatena	1.09465	0.0568007	1.59217	0.111346	0.979326	1.22356	0.704568
Mesosutterella	1.08326	0.0565603	1.414	0.157361	0.969592	1.21026	0.704568
Muricomes_149725	1.08046	0.0610827	1.26695	0.205172	0.958552	1.21788	0.704568
PeH17	1.07845	0.0609536	1.23904	0.215331	0.957009	1.2153	0.704568
Pseudoruminococcus_A	0.923659	0.0652216	-1.21758	0.223385	0.812821	1.04961	0.704568
Ruthenibacterium	1.08851	0.0599362	1.41494	0.157087	0.967861	1.22419	0.704568
UBA3402	1.09587	0.0609883	1.50109	0.133331	0.972402	1.23502	0.704568
UMGS1375	1.1008	0.0612056	1.5691	0.116624	0.976361	1.2411	0.704568
Ventrimonas	1.08338	0.0604678	1.32445	0.185354	0.962301	1.2197	0.704568
Victivallis	0.914911	0.0637187	-1.39564	0.162822	0.807498	1.03661	0.704568
Ellagibacter	0.930303	0.0627815	-1.15073	0.249842	0.822593	1.05212	0.728353
Neobittarella	1.07348	0.0614357	1.15409	0.248462	0.951696	1.21084	0.728353
Allobacillus	1.07233	0.0619326	1.12757	0.259502	0.949754	1.21072	0.737832
MWCK01	0.932416	0.0623428	-1.12245	0.261673	0.82517	1.0536	0.737832
AF33-28	1.06621	0.0588435	1.08955	0.27591	0.950072	1.19655	0.750229
Alistipes_A_871404	0.936462	0.0616986	-1.06399	0.287333	0.829798	1.05684	0.750229
CAG-603	0.934719	0.0618499	-1.0915	0.275054	0.828008	1.05518	0.750229
Gemmiger_A_73129	1.06955	0.0632626	1.06279	0.287879	0.944823	1.21073	0.750229
Massilioclostridium	1.06745	0.0609003	1.07173	0.283842	0.947343	1.20277	0.750229
Erysipelatoclostridium	1.06593	0.0617678	1.03374	0.301256	0.944395	1.20312	0.773374
Clostridium_A	1.06417	0.0613026	1.01463	0.310281	0.943696	1.20003	0.773957
Dialister	1.06541	0.0624692	1.01421	0.310483	0.942631	1.20417	0.773957
14-2	1.05695	0.0618309	0.895841	0.370338	0.936322	1.19313	0.780331
Agathobaculum	1.05994	0.0618903	0.94057	0.346925	0.938858	1.19664	0.780331
Anaerobutyricum	1.05986	0.0630536	0.921997	0.35653	0.936648	1.19928	0.780331
Blautia_A_141780	1.0534	0.0598121	0.869819	0.384399	0.936876	1.18442	0.780331
CAG-302	0.946864	0.0619836	-0.880869	0.378389	0.838547	1.06917	0.780331
CAG-313	1.0588	0.0609819	0.936989	0.348764	0.939523	1.19323	0.780331
CAG-95	1.05486	0.060898	0.877056	0.380456	0.936181	1.18859	0.780331
Coprobacter	0.94634	0.0609836	-0.904393	0.365787	0.839727	1.06649	0.780331
Faecalitalea	1.05482	0.0615158	0.867517	0.385659	0.935006	1.18998	0.780331
Merdousia	0.947787	0.0621898	-0.862282	0.388532	0.839025	1.07065	0.780331
Oliverpabstia	1.05661	0.0622813	0.884102	0.376641	0.935189	1.19379	0.780331
Onthocola_B	0.947321	0.0629769	-0.859317	0.390165	0.837319	1.07177	0.780331
Parasutterella	1.05502	0.059993	0.892725	0.372005	0.93798	1.18666	0.780331
Schaedlerella	1.05678	0.0624367	0.884588	0.376379	0.935062	1.19435	0.780331
SFEL01	1.05452	0.060741	0.873955	0.382143	0.936163	1.18784	0.780331
Soehngenia_A_223990	1.05663	0.0621751	0.885884	0.37568	0.9354	1.19356	0.780331
Solibaculum	1.05853	0.0601114	0.946335	0.343978	0.940888	1.19089	0.780331
Clostridium_Q_134516	1.05017	0.0599727	0.816177	0.414399	0.933704	1.18115	0.782768
Faecenecus	0.948707	0.0640726	-0.821802	0.41119	0.836746	1.07565	0.782768
Pseudobutyricicoccus	1.05135	0.0611215	0.819222	0.41266	0.932651	1.18515	0.782768
Roseburia	1.05275	0.0619989	0.829076	0.407061	0.932288	1.18877	0.782768
Ruminococcus_B	1.05071	0.0601368	0.822589	0.410742	0.933889	1.18215	0.782768
Tidjanibacter	0.951073	0.0620317	-0.808696	0.41869	0.842194	1.07403	0.782768
Evtepia	1.05013	0.0612125	0.799156	0.4242	0.93141	1.18399	0.784542
Dysosmobacter	1.04769	0.0617954	0.753836	0.450948	0.928177	1.18258	0.825138
Clostridium_AQ	1.04591	0.061153	0.73399	0.462955	0.927769	1.17909	0.829461
UBA1417	1.04833	0.0641685	0.735593	0.461979	0.924441	1.18883	0.829461
Bacteroides_F	0.956989	0.0611066	-0.719458	0.471859	0.848971	1.07875	0.836075
CAG-269	0.957148	0.0621836	-0.704327	0.481229	0.847322	1.08121	0.836075
CAG-317_146760	1.04513	0.0624021	0.70744	0.479293	0.924816	1.18111	0.836075
CAG-274	1.04279	0.0601901	0.696103	0.486365	0.926749	1.17336	0.836547
Prevotella	1.04346	0.061894	0.687405	0.491828	0.924258	1.17804	0.837568
Anaerostipes	1.04381	0.0634435	0.675882	0.499116	0.921763	1.18202	0.841646
Hungatella_A_128155	1.04099	0.0608567	0.660171	0.509144	0.923947	1.17287	0.850221
Fusicatenibacter	1.04149	0.0628621	0.646749	0.517794	0.920764	1.17805	0.856352
Eubacterium_I	1.03956	0.0619995	0.625714	0.531503	0.920606	1.17388	0.862438
Haemophilus_D_735815	0.961936	0.0616418	-0.629563	0.528981	0.852465	1.08546	0.862438
RUG115	1.03666	0.0600197	0.599847	0.548608	0.921609	1.16607	0.87371
Streptococcus	1.03749	0.0608371	0.604952	0.545211	0.920871	1.16888	0.87371
CAG-353	0.964434	0.0625057	-0.579377	0.562335	0.853232	1.09013	0.887355
SFTJ01	0.964811	0.0645454	-0.55501	0.578888	0.850161	1.09492	0.90517
Anaerotruncus	1.0325	0.0613897	0.52096	0.602395	0.91545	1.16451	0.910054
ER4	0.967088	0.0633208	-0.528519	0.597139	0.854215	1.09488	0.910054
Ruminiclostridium_E	1.03244	0.0595802	0.535867	0.59205	0.918652	1.16033	0.910054
SFMI01	0.968572	0.0614267	-0.51984	0.603175	0.858708	1.09249	0.910054
Butyricimonas	0.970352	0.0608639	-0.494486	0.620963	0.861235	1.09329	0.928745
Dorea_A	1.03111	0.0631503	0.485074	0.627624	0.911066	1.16696	0.930217
Eubacterium_G	1.02974	0.0623294	0.470181	0.638226	0.911324	1.16354	0.930217
Mediterraneibacter_A_155507	0.971159	0.0627312	-0.466522	0.640842	0.858802	1.09821	0.930217
Ruminococcus_D	1.02888	0.0615295	0.462699	0.64358	0.91199	1.16075	0.930217
Marseille-P3106	1.0276	0.0621002	0.438344	0.661137	0.909834	1.1606	0.939798
Methanobrevibacter_A	0.973097	0.0614042	-0.444129	0.65695	0.862758	1.09755	0.939798
Acetatifactor	1.02509	0.0606524	0.408619	0.682819	0.910198	1.15449	0.944318
Acidaminococcus	1.02541	0.0621147	0.403912	0.686277	0.90787	1.15816	0.944318
Enterocloster	1.02587	0.0605824	0.421626	0.673298	0.911015	1.15521	0.944318
Phascolarctobacterium_A	0.973991	0.0631934	-0.417018	0.676666	0.860528	1.10242	0.944318
Lachnospira	1.0245	0.0622332	0.388955	0.69731	0.906858	1.15741	0.951883
Bacteroides_H	1.02015	0.0614893	0.324428	0.745614	0.904324	1.15081	0.953629
Bifidobacterium_388775	1.02061	0.0624064	0.326823	0.743802	0.903103	1.1534	0.953629
Butyribacter	1.02103	0.0607852	0.342402	0.732048	0.906355	1.15022	0.953629
CAG-194	0.977536	0.0612981	-0.370658	0.710892	0.866873	1.10232	0.953629
CAG-873	0.977831	0.0615733	-0.364094	0.715788	0.866667	1.10325	0.953629
Eubacterium_F	0.976949	0.0622363	-0.374709	0.707877	0.864762	1.10369	0.953629
Limisoma	0.980144	0.0625503	-0.320633	0.748488	0.867056	1.10798	0.953629
Parabacteroides_B_862066	0.979606	0.0614977	-0.335054	0.737585	0.868369	1.10509	0.953629
Ruminococcus_F	1.02184	0.0625934	0.345214	0.729934	0.903867	1.15522	0.953629
Borkfalkia	1.01579	0.0620932	0.252283	0.800822	0.899393	1.14725	0.969822
CAG-83	0.985088	0.0625205	-0.240313	0.810088	0.87148	1.11351	0.969822
Collinsella	1.01548	0.0626148	0.24539	0.806154	0.898204	1.14808	0.969822
Cryptobacteroides	0.984283	0.0612542	-0.258625	0.795925	0.872932	1.10984	0.969822
Escherichia_710834	0.98333	0.062145	-0.270512	0.786766	0.870565	1.1107	0.969822
Ligilactobacillus	1.01482	0.0609247	0.24151	0.80916	0.900598	1.14353	0.969822
Marvinbryantia	1.01488	0.0621012	0.237918	0.811944	0.898579	1.14624	0.969822
Odoribacter_865974	0.982862	0.0607287	-0.284651	0.775912	0.87257	1.1071	0.969822
Slackia_A	1.01674	0.0622118	0.266929	0.789524	0.90003	1.14859	0.969822
51-20	0.991652	0.0617837	-0.135689	0.892068	0.878555	1.11931	0.970552
Alistipes_A_871400	1.00843	0.0617822	0.135878	0.891918	0.893422	1.13824	0.970552
AM51-8	0.986934	0.0615024	-0.213848	0.830665	0.874857	1.11337	0.970552
Bariatricus	0.991269	0.0634317	-0.138244	0.890047	0.875384	1.1225	0.970552
Barnesiella	0.986345	0.0616022	-0.223189	0.823388	0.874164	1.11292	0.970552
CABJAA01	1.00913	0.0621146	0.146338	0.883654	0.893461	1.13978	0.970552
CAG-177	0.989803	0.0628327	-0.163123	0.870421	0.875116	1.11952	0.970552
CAG-273	0.991534	0.0608431	-0.139731	0.888872	0.880072	1.11711	0.970552
CAG-45	0.989065	0.061609	-0.178473	0.858352	0.876563	1.11601	0.970552
Coprococcus_A_187866	0.98852	0.0624727	-0.184822	0.853368	0.874598	1.11728	0.970552
Eubacterium_R	0.991054	0.0615179	-0.146083	0.883856	0.878482	1.11805	0.970552
Faecalibacillus	0.987028	0.0618219	-0.211196	0.832734	0.874393	1.11417	0.970552
Faecalimonas	1.00804	0.0620134	0.129204	0.897196	0.892676	1.13832	0.970552
Limivivens	1.01174	0.0629213	0.18557	0.852782	0.89436	1.14454	0.970552
SFGY01	0.987263	0.06288	-0.203861	0.838462	0.872789	1.11675	0.970552
Ruminococcus_C_58660	1.00691	0.0608538	0.113125	0.909932	0.893698	1.13446	0.978177
Paraprevotella	1.00643	0.0619811	0.103375	0.917665	0.891301	1.13643	0.980363
Agathobacter_164117	1.00509	0.0621988	0.0817064	0.93488	0.889741	1.13541	0.980628
CAG-628	0.995261	0.0606086	-0.0783749	0.93753	0.883785	1.1208	0.980628
Coprobacillus	1.00468	0.0627494	0.0743665	0.940719	0.888412	1.13616	0.980628
Phocaeicola_A_858004	1.00583	0.061621	0.0943938	0.924796	0.891403	1.13495	0.980628
Absicoccus	1.0029	0.0627227	0.0462161	0.963138	0.886889	1.13409	0.98277
Akkermansia	1.00259	0.0622448	0.0414969	0.9669	0.88744	1.13267	0.98277
Coprococcus_A_121497	1.0028	0.0613808	0.0455669	0.963655	0.889134	1.131	0.98277
Ruminococcus_E	0.997735	0.0631139	-0.0359245	0.971343	0.881643	1.12911	0.98277
UBA1394	0.996264	0.059873	-0.0625194	0.950149	0.885952	1.12031	0.98277
Mediterraneibacter_A_155590	0.999049	0.0627192	-0.0151624	0.987903	0.883487	1.12973	0.987903
Senegalimassilia	1.00121	0.0620641	0.0195333	0.984416	0.886538	1.13072	0.987903

## Sheet: ST7
Supplementary Table S7. Species associated with incident inflammatory arthritis (defined as developing RA or AS) and identified using multivariable-adjusted Cox models. Hazard ratios are reported per one standard deviation change in abundance.
Species	Hazard ratio	Standard error	Statistic	P-value	Conf.low	Conf.high	FDR
51-20 sp001917175	0.920966	0.0959937	-0.857683	0.391067	0.763016	1.11161	0.976055
Acetatifactor sp900066565	1.17162	0.0870524	1.81949	0.068836	0.987846	1.38959	0.976055
Acidaminococcus intestini	0.98038	0.0919889	-0.215407	0.82945	0.818641	1.17407	0.976055
Adlercreutzia equolifaciens	0.937646	0.0875182	-0.735647	0.461946	0.789848	1.1131	0.976055
AF33-28 sp003477885	1.07207	0.0853611	0.815226	0.414943	0.906906	1.26731	0.976055
Agathobacter faecis	1.07334	0.0902345	0.784389	0.432812	0.899355	1.28099	0.976055
Agathobacter rectalis	0.967025	0.0894321	-0.374932	0.707711	0.811546	1.15229	0.976055
Agathobaculum butyriciproducens	1.02291	0.0897722	0.252321	0.800793	0.857873	1.2197	0.976055
Akkermansia muciniphila_D_776786	0.927151	0.0897155	-0.843094	0.399176	0.777651	1.10539	0.976055
Alistipes_A_871400 communis	1.0992	0.0916862	1.03159	0.302264	0.918403	1.31559	0.976055
Alistipes_A_871400 excrementavium	0.926957	0.0874443	-0.867391	0.385728	0.780956	1.10025	0.976055
Alistipes_A_871400 finegoldii	0.910087	0.0906277	-1.03958	0.298535	0.761975	1.08699	0.976055
Alistipes_A_871400 putredinis	0.964556	0.0877039	-0.411463	0.680733	0.81222	1.14546	0.976055
Alistipes_A_871400 senegalensis	1.04224	0.0892012	0.46378	0.642806	0.875061	1.24135	0.976055
Alistipes_A_871400 shahii	1.14432	0.0919355	1.4664	0.142539	0.955638	1.37027	0.976055
Alistipes_A_871400 timonensis	1.03249	0.0897652	0.356143	0.721734	0.865916	1.2311	0.976055
Alistipes_A_871404 indistinctus	0.937772	0.0896338	-0.716784	0.473507	0.786685	1.11788	0.976055
Allobacillus sp007559425	1.02212	0.0891211	0.245463	0.806098	0.858303	1.2172	0.976055
Alloprevotella timonensis	1.03898	0.0901895	0.424035	0.67154	0.870642	1.23988	0.976055
AM51-8 sp003478275	0.970256	0.0892941	-0.338151	0.735249	0.814478	1.15583	0.976055
An92 sp900199495	1.13607	0.0883797	1.44352	0.148875	0.955383	1.35094	0.976055
Anaerobutyricum hallii	0.934103	0.0891177	-0.76493	0.444313	0.7844	1.11238	0.976055
Anaerostipes hadrus	0.96168	0.0920799	-0.424343	0.671316	0.802883	1.15189	0.976055
Anaerotignum lactatifermentans	1.07528	0.0879551	0.825206	0.409255	0.905011	1.27758	0.976055
Anaerotruncus colihominis	1.04253	0.0885596	0.470364	0.638095	0.876413	1.24015	0.976055
Angelakisella massiliensis	1.12692	0.0867947	1.37663	0.168627	0.95063	1.33589	0.976055
Bacteroides_F pectinophilus	1.015	0.0880243	0.169103	0.865715	0.854158	1.20612	0.976055
Bacteroides_H cellulosilyticus	0.843507	0.0931268	-1.82748	0.0676282	0.702779	1.01241	0.976055
Bacteroides_H faecichinchillae	0.954474	0.0876598	-0.531547	0.595039	0.8038	1.13339	0.976055
Bacteroides_H fluxus	0.938399	0.0880477	-0.722115	0.470224	0.789661	1.11515	0.976055
Bacteroides_H fragilis	0.976197	0.0900609	-0.267491	0.789091	0.818234	1.16466	0.976055
Bacteroides_H ndongoniae	1.02191	0.08959	0.241949	0.808819	0.857343	1.21807	0.976055
Bacteroides_H oleiciplenus	0.967373	0.0883245	-0.375561	0.707243	0.813602	1.15021	0.976055
Bacteroides_H salyersiae	1.05157	0.0906257	0.554841	0.579003	0.880434	1.25597	0.976055
Bacteroides_H stercoris	0.937624	0.0913016	-0.705419	0.48055	0.783994	1.12136	0.976055
Bacteroides_H thetaiotaomicron	0.914527	0.0893818	-0.999629	0.31749	0.767564	1.08963	0.976055
Bacteroides_H uniformis	1.05851	0.0893887	0.636076	0.524727	0.888393	1.26119	0.976055
Bacteroides_H xylanisolvens	1.07269	0.0879467	0.797837	0.424965	0.902844	1.27448	0.976055
Bariatricus comes	1.05256	0.090031	0.568967	0.569378	0.882291	1.25569	0.976055
Barnesiella intestinihominis	1.13359	0.0903916	1.38722	0.165374	0.949546	1.35332	0.976055
Barnesiella viscericola	0.976608	0.0880951	-0.268684	0.788173	0.821739	1.16067	0.976055
Bifidobacterium angulatum	0.976725	0.0894668	-0.263223	0.792378	0.819631	1.16393	0.976055
Bifidobacterium bifidum	0.968511	0.0910211	-0.351516	0.725201	0.810265	1.15766	0.976055
Bifidobacterium dentium	1.05176	0.0892459	0.565448	0.571769	0.882978	1.2528	0.976055
Bifidobacterium longum	0.98395	0.0878592	-0.184166	0.853883	0.828299	1.16885	0.976055
Bilophila wadsworthia	0.966382	0.0865943	-0.394894	0.692921	0.81553	1.14514	0.976055
Blautia_A_141780 hansenii	1.04979	0.0857462	0.56666	0.570945	0.88739	1.24191	0.976055
Blautia_A_141781 massiliensis	1.06666	0.0903372	0.714331	0.475023	0.893573	1.27327	0.976055
Blautia_A_141781 obeum	1.03545	0.0887739	0.392418	0.69475	0.870091	1.23224	0.976055
Blautia_A_141781 wexlerae	0.968913	0.0912586	-0.346059	0.729298	0.810224	1.15868	0.976055
Borkfalkia ceftriaxoniphila	1.04575	0.0900323	0.496919	0.619246	0.876585	1.24757	0.976055
Butyribacter intestini	1.04378	0.0896595	0.477865	0.632746	0.875566	1.2443	0.976055
Butyribacter sp003529475	1.0697	0.087811	0.767334	0.442883	0.900571	1.2706	0.976055
Butyricimonas faecihominis	1.0196	0.0879195	0.220731	0.825302	0.858205	1.21134	0.976055
Butyrivibrio_A_180067 crossotus	1.04135	0.0869677	0.465948	0.641253	0.878156	1.23488	0.976055
CAG-127 sp900319515	0.939639	0.0924826	-0.673199	0.50082	0.783862	1.12637	0.976055
CAG-177 sp003538135	1.03916	0.089923	0.427197	0.669236	0.871246	1.23944	0.976055
CAG-194 sp000432915	1.02684	0.0878007	0.301653	0.762917	0.864503	1.21966	0.976055
CAG-196 sp002102975	0.761366	0.103341	-2.63826	0.00833322	0.621769	0.932304	0.976055
CAG-217 sp000436335	0.88359	0.0955965	-1.29464	0.195446	0.73262	1.06567	0.976055
CAG-269 sp000431335	0.960485	0.0903461	-0.44625	0.655417	0.804614	1.14655	0.976055
CAG-273 sp003507395	1.08799	0.0862602	0.977623	0.328261	0.918754	1.28839	0.976055
CAG-274 sp900545305	1.04843	0.0872903	0.541782	0.587969	0.883562	1.24406	0.976055
CAG-288 sp000437395	0.894035	0.0952593	-1.17584	0.239658	0.741771	1.07756	0.976055
CAG-302 sp000431795	0.947856	0.0915645	-0.584857	0.558644	0.792141	1.13418	0.976055
CAG-313 sp000433035	0.981733	0.0891427	-0.206817	0.836153	0.824356	1.16915	0.976055
CAG-313 sp003539625	1.05136	0.089466	0.559848	0.575583	0.882265	1.25287	0.976055
CAG-317 sp000433215	1.02546	0.0901715	0.2788	0.780398	0.859338	1.22369	0.976055
CAG-345 sp000433315	0.952869	0.0912335	-0.529163	0.596693	0.796848	1.13944	0.976055
CAG-349 sp003539515	1.0423	0.0876312	0.472815	0.636345	0.877814	1.23762	0.976055
CAG-353 sp900066885	0.895029	0.0994121	-1.11556	0.264612	0.736575	1.08757	0.976055
CAG-45 sp000438375	1.1413	0.0853136	1.54919	0.121335	0.965563	1.34902	0.976055
CAG-628 sp003524085	0.943048	0.0947309	-0.618996	0.535919	0.783247	1.13545	0.976055
CAG-83 sp000431575	1.02619	0.0895945	0.288597	0.77289	0.860927	1.22319	0.976055
CAG-83 sp900545585	0.981638	0.0911367	-0.203348	0.838863	0.821062	1.17362	0.976055
CAG-873 sp001701165	1.07445	0.0824971	0.870469	0.384044	0.914041	1.26302	0.976055
CAG-95 sp900066375	1.16463	0.0856201	1.78	0.0750755	0.98471	1.37743	0.976055
Catenibacterium mitsuokai	0.818681	0.104303	-1.91808	0.0551008	0.667317	1.00438	0.976055
Catenibacterium sp000437715	0.774429	0.110021	-2.32346	0.0201547	0.624211	0.960797	0.976055
Clostridium_A leptum	1.10132	0.0866318	1.11403	0.265266	0.929336	1.30513	0.976055
Clostridium_AQ innocuum	0.969839	0.0915468	-0.334527	0.737982	0.810541	1.16044	0.976055
Clostridium_Q_134516 symbiosum	1.03257	0.0865247	0.37042	0.711069	0.871504	1.2234	0.976055
Clostridium_Q_135853 saccharolyticum_A	1.09553	0.0830485	1.09861	0.271936	0.930965	1.28919	0.976055
Collinsella aerofaciens_E	1.02705	0.0894865	0.29826	0.765505	0.861828	1.22395	0.976055
Collinsella aerofaciens_F	1.02885	0.0895861	0.317522	0.750847	0.863173	1.22634	0.976055
Coprobacillus cateniformis	0.9533	0.0921437	-0.519027	0.603742	0.795787	1.14199	0.976055
Coprobacter fastidiosus	0.954333	0.0890162	-0.525108	0.599508	0.801547	1.13624	0.976055
Coprobacter secundus	0.970325	0.0874202	-0.34459	0.730403	0.817533	1.15167	0.976055
Coprococcus_A_121497 eutactus	1.05864	0.0882489	0.645782	0.51842	0.890497	1.25854	0.976055
Coprococcus_A_121497 sp000154245	1.02062	0.0874788	0.233296	0.815532	0.859807	1.21151	0.976055
Coprococcus_A_187866 catus	0.957302	0.0893216	-0.488531	0.625174	0.80356	1.14046	0.976055
Copromonas sp000435795	0.976103	0.0904981	-0.267266	0.789265	0.817455	1.16554	0.976055
Copromonas sp900066535	1.20059	0.0848317	2.15502	0.0311604	1.01668	1.41776	0.976055
Cryptobacteroides sp900544195	0.912872	0.0955619	-0.953936	0.340116	0.75695	1.10091	0.976055
Desulfovibrio_R_446353 piger_A	0.90567	0.0963155	-1.02871	0.303618	0.74987	1.09384	0.976055
Dialister invisus	1.03816	0.0895192	0.418314	0.675718	0.871092	1.23726	0.976055
Dialister succinatiphilus	1.02086	0.0884536	0.233405	0.815447	0.85837	1.21411	0.976055
Dorea_A formicigenerans	1.02268	0.0900999	0.248915	0.803427	0.85713	1.22021	0.976055
Dorea_A longicatena	0.917102	0.0888842	-0.97359	0.33026	0.770476	1.09163	0.976055
Duodenibacillus massiliensis	1.02925	0.088512	0.325767	0.744601	0.865328	1.22423	0.976055
Duodenibacillus sp900542805	1.02003	0.0882992	0.224625	0.822271	0.857933	1.21276	0.976055
Eggerthella lenta	0.970945	0.0907882	-0.324776	0.745351	0.812672	1.16004	0.976055
Eisenbergiella porci	1.01567	0.0871563	0.178373	0.85843	0.856178	1.20487	0.976055
Eisenbergiella tayi	0.954957	0.0914198	-0.504151	0.614155	0.798302	1.14235	0.976055
Emergencia timonensis	1.05292	0.0891554	0.578366	0.563017	0.884107	1.25396	0.976055
Enterocloster asparagiformis	0.930354	0.0922816	-0.782275	0.434053	0.776423	1.1148	0.976055
Enterocloster bolteae	0.931575	0.093827	-0.755419	0.449998	0.77509	1.11965	0.976055
Enterocloster citroniae	1.04124	0.0891503	0.453278	0.650349	0.874309	1.24004	0.976055
Enterocloster sp000155435	0.920277	0.0918157	-0.904857	0.365541	0.768714	1.10172	0.976055
ER4 sp000765235	1.04794	0.092021	0.508884	0.610834	0.875001	1.25506	0.976055
ER4 sp900317525	0.943938	0.0911868	-0.632712	0.526922	0.789451	1.12866	0.976055
Erysipelatoclostridium spiroforme	1.01512	0.0905354	0.165718	0.868379	0.850065	1.21222	0.976055
Escherichia albertii	0.936579	0.0904256	-0.724591	0.468703	0.784466	1.11819	0.976055
Escherichia coli	0.933196	0.0904843	-0.764116	0.444798	0.781542	1.11428	0.976055
Escherichia marmotae	0.933117	0.0907633	-0.76269	0.445648	0.781049	1.11479	0.976055
Escherichia ruysiae	0.921503	0.0904526	-0.903781	0.366111	0.771797	1.10025	0.976055
Eubacterium_F sp003491505	1.08119	0.0903424	0.86403	0.387571	0.905734	1.29062	0.976055
Eubacterium_G sp000434315	1.03847	0.0883653	0.427156	0.669266	0.873325	1.23484	0.976055
Eubacterium_G sp000435815	1.12113	0.0870425	1.31359	0.188983	0.945292	1.32968	0.976055
Eubacterium_I ramulus	0.971735	0.0909728	-0.315172	0.752631	0.81304	1.16141	0.976055
Eubacterium_R sp000436835	1.01472	0.0896716	0.162978	0.870536	0.851174	1.20969	0.976055
Evtepia gabavorous	0.977308	0.0909936	-0.252249	0.800849	0.817669	1.16811	0.976055
Evtepia sp004556345	1.1156	0.0863442	1.26697	0.205167	0.941919	1.32131	0.976055
Faecalibacillus intestinalis	0.983226	0.0885659	-0.191003	0.848524	0.826544	1.16961	0.976055
Faecalibacterium prausnitzii_C_71351	1.1069	0.0898102	1.13087	0.258112	0.928243	1.31994	0.976055
Faecalibacterium sp002160895	1.16203	0.0876051	1.71419	0.0864936	0.978699	1.37971	0.976055
Faecalitalea cylindroides	1.05075	0.0888568	0.557123	0.577443	0.882804	1.25065	0.976055
Faecenecus gallistercoris	0.86815	0.0989726	-1.42859	0.153123	0.715071	1.054	0.976055
Faecousia sp000434635	1.04181	0.0890466	0.459967	0.64554	0.874967	1.24047	0.976055
Fimenecus sp000432435	1.23657	0.082759	2.56577	0.0102946	1.05141	1.45433	0.976055
Fimivivens sp900113995	1.04523	0.0877987	0.503828	0.614382	0.879988	1.2415	0.976055
Flavonifractor plautii	1.0526	0.0905794	0.565975	0.571411	0.88138	1.25709	0.976055
Fournierella massiliensis	1.17337	0.0827357	1.93246	0.0533032	0.997727	1.37994	0.976055
Gabonibacter massiliensis	1.05222	0.0890019	0.57189	0.567397	0.883785	1.25275	0.976055
Gemmiger_A_73129 formicilis_72474	1.08381	0.0888463	0.905814	0.365034	0.910595	1.28996	0.976055
Gemmiger_A_73129 qucibialis	1.1934	0.0904815	1.95402	0.0506994	0.999462	1.42496	0.976055
Gemmiger_A_73129 variabilis	1.11916	0.0857372	1.31304	0.18917	0.946045	1.32395	0.976055
Holdemanella biformis	0.955275	0.0930858	-0.491549	0.623038	0.795964	1.14647	0.976055
Holdemania sp900120005	1.01935	0.0886305	0.21628	0.82877	0.856806	1.21274	0.976055
Hungatella_A_128155 effluvii	0.96553	0.0926142	-0.378755	0.70487	0.805253	1.15771	0.976055
Intestinibacter bartlettii	0.930742	0.0894241	-0.802613	0.422198	0.781109	1.10904	0.976055
Intestinimonas butyriciproducens	1.05472	0.0890245	0.598412	0.549565	0.885847	1.25578	0.976055
Intestinimonas massiliensis	1.05953	0.0869752	0.664901	0.506114	0.893474	1.25646	0.976055
Lachnoclostridium_A_130679 sp002160755	1.10068	0.0882106	1.08753	0.276802	0.925929	1.30842	0.976055
Lachnoclostridium_B sp900066555	1.10328	0.0891775	1.10216	0.270393	0.926356	1.314	0.976055
Lachnospira eligens	0.984013	0.0899594	-0.179144	0.857825	0.82495	1.17375	0.976055
Lachnospira sp000436535	0.956098	0.0909832	-0.493444	0.621699	0.79994	1.14274	0.976055
Lawsonibacter asaccharolyticus	1.05739	0.0901966	0.618702	0.536113	0.886054	1.26186	0.976055
Lawsonibacter sp000177015	1.09985	0.0851576	1.1176	0.263737	0.930779	1.29963	0.976055
Lawsonibacter sp014287875	1.14786	0.0916834	1.5041	0.132556	0.959066	1.37382	0.976055
Ligilactobacillus ruminis	1.01525	0.0896867	0.168698	0.866034	0.851588	1.21035	0.976055
Limiplasma merdipullorum	1.10702	0.0869035	1.16989	0.242044	0.933644	1.31258	0.976055
Limisoma sp900541935	0.960311	0.0909509	-0.445273	0.656122	0.803516	1.1477	0.976055
Limisoma sp900548875	1.06463	0.0884836	0.707788	0.479077	0.89512	1.26624	0.976055
Limivivens sp900066135	1.10842	0.0881016	1.16836	0.242663	0.932635	1.31733	0.976055
Longicatena caecimuris	1.02325	0.087449	0.262831	0.792681	0.862075	1.21456	0.976055
Marseille-P3106 sp900169975	1.02327	0.0896715	0.25654	0.797534	0.858346	1.21989	0.976055
Marvinbryantia sp900066075	1.034	0.0893262	0.374344	0.708149	0.867936	1.23185	0.976055
Massilioclostridium coli	1.02275	0.0891002	0.252517	0.800641	0.858873	1.21791	0.976055
Mediterraneibacter_A_155507 faecis	0.934701	0.0918891	-0.734892	0.462405	0.78065	1.11915	0.976055
Mediterraneibacter_A_155507 lactaris	0.897078	0.0904802	-1.2004	0.229982	0.7513	1.07114	0.976055
Mediterraneibacter_A_155507 torques	0.958757	0.0917648	-0.458974	0.646253	0.800937	1.14767	0.976055
Merdousia gallistercoris	1.02322	0.0866764	0.264879	0.791102	0.86336	1.21269	0.976055
MWCK01 sp002070005	0.892719	0.0901283	-1.25913	0.207982	0.748165	1.0652	0.976055
Negativibacillus massiliensis	1.0864	0.0864355	0.958697	0.337712	0.917094	1.28695	0.976055
Neobittarella massiliensis	1.07442	0.0889759	0.806784	0.419791	0.902483	1.27912	0.976055
NSJ-61 sp003433845	1.1432	0.0846235	1.58151	0.113762	0.968481	1.34944	0.976055
Odoribacter massiliensis	1.09101	0.0905629	0.96185	0.336125	0.913573	1.30292	0.976055
Odoribacter splanchnicus	1.01697	0.0884099	0.190283	0.849087	0.855168	1.20937	0.976055
Oliverpabstia intestinalis	1.0337	0.089332	0.370983	0.71065	0.867667	1.23149	0.976055
Onthocola_B sp000437355	0.92375	0.0950158	-0.834749	0.403859	0.76679	1.11284	0.976055
Parabacteroides_B_862066 distasonis	0.942259	0.0872943	-0.681314	0.495673	0.794082	1.11809	0.976055
Parabacteroides_B_862066 goldsteinii	0.970977	0.0889403	-0.331146	0.740534	0.815648	1.15589	0.976055
Parabacteroides_B_862066 johnsonii	1.06752	0.0892159	0.732328	0.463968	0.89626	1.2715	0.976055
Paraprevotella sp003477995	1.13534	0.0899331	1.41143	0.158117	0.951866	1.35419	0.976055
Paraprevotella xylaniphila	0.943037	0.0896706	-0.654053	0.513078	0.791045	1.12423	0.976055
Parasutterella excrementihominis	0.957933	0.0885009	-0.48562	0.627237	0.805384	1.13938	0.976055
Parasutterella gallistercoris	0.980353	0.0887503	-0.223579	0.823085	0.823831	1.16661	0.976055
PeH17 sp000435055	1.14689	0.0892948	1.53486	0.124818	0.962752	1.36625	0.976055
PeH17 sp900542285	1.08995	0.087949	0.979388	0.327388	0.917373	1.295	0.976055
Phascolarctobacterium_A faecium	0.87582	0.0964012	-1.37545	0.168992	0.725033	1.05797	0.976055
Phocaeicola_A_858004 coprocola	0.952964	0.0914282	-0.526955	0.598225	0.796622	1.13999	0.976055
Phocaeicola_A_858004 coprophilus	0.941563	0.0903398	-0.666526	0.505075	0.788773	1.12395	0.976055
Phocaeicola_A_858004 plebeius	0.882773	0.0924814	-1.34825	0.177579	0.736425	1.0582	0.976055
Phocaeicola_A_858004 salanitronis	0.965719	0.0887834	-0.39289	0.694401	0.811481	1.14927	0.976055
Phocaeicola_A_858004 sp900066445	1.0288	0.089249	0.318151	0.75037	0.8637	1.22546	0.976055
Phocaeicola_A_858004 vulgatus	1.07978	0.0909385	0.84408	0.398624	0.903502	1.29046	0.976055
Prevotella copri	1.04686	0.0897261	0.510374	0.609789	0.878037	1.24814	0.976055
Prevotella lascolaii	1.07223	0.0888464	0.784953	0.432481	0.900869	1.27619	0.976055
Prevotella pectinovora	1.02085	0.0899189	0.229546	0.818445	0.855904	1.2176	0.976055
Prevotella rara	1.07522	0.0840107	0.863258	0.387995	0.911982	1.26767	0.976055
Prevotella sp002251295	1.04627	0.0901289	0.501846	0.615776	0.876851	1.24842	0.976055
Prevotella sp003447235	1.10986	0.0876615	1.189	0.234438	0.93465	1.3179	0.976055
Pseudobutyricicoccus sp003477405	1.07993	0.0875143	0.878672	0.379579	0.909711	1.282	0.976055
Pseudoflavonifractor capillosus	1.17553	0.0847307	1.90862	0.0563112	0.995659	1.38789	0.976055
Pseudoruminococcus_A massiliensis	0.912582	0.0949601	-0.963329	0.335383	0.757603	1.09926	0.976055
Roseburia hominis	1.05679	0.0865472	0.638236	0.52332	0.891908	1.25216	0.976055
Roseburia intestinalis	1.21931	0.0855482	2.31784	0.0204582	1.03109	1.4419	0.976055
Roseburia inulinivorans	1.15304	0.0895297	1.59053	0.111716	0.967465	1.3742	0.976055
RUG115 sp900066395	1.20404	0.0807034	2.30084	0.0214004	1.02789	1.41038	0.976055
Ruminiclostridium_E siraeum	1.07531	0.0849788	0.854403	0.392882	0.910329	1.27018	0.976055
Ruminococcus_B gnavus	1.04307	0.0884976	0.476454	0.633751	0.876966	1.24063	0.976055
Ruminococcus_C_58660 sp000433635	1.15427	0.0825846	1.73725	0.0823432	0.981775	1.35708	0.976055
Ruminococcus_D bicirculans	1.17459	0.0895067	1.79783	0.0722035	0.985593	1.39983	0.976055
Ruminococcus_E bromii_B	1.10337	0.0902648	1.08982	0.275793	0.924462	1.31691	0.976055
Ruminococcus_E sp003438075	1.13092	0.0854541	1.43971	0.14995	0.956516	1.33712	0.976055
Ruminococcus_F champanellensis	1.09584	0.0912892	1.00258	0.316064	0.916311	1.31055	0.976055
Ruthenibacterium lactatiformans	0.955523	0.0921168	-0.493897	0.621379	0.797685	1.14459	0.976055
Scatocola faecipullorum	0.824787	0.0964492	-1.99721	0.0458019	0.682723	0.996414	0.976055
Schaedlerella glycyrrhizinilytica_A	1.05755	0.0888497	0.629721	0.528877	0.888526	1.25872	0.976055
Schaedlerella sp900066545	0.981318	0.0924868	-0.203904	0.838429	0.818625	1.17635	0.976055
Sellimonas intestinalis	0.97425	0.0917234	-0.284415	0.776092	0.813945	1.16613	0.976055
SFEL01 sp004557245	1.0655	0.0901561	0.703716	0.48161	0.89292	1.27144	0.976055
SFGY01 sp004556455	0.943573	0.0914687	-0.634993	0.525433	0.78871	1.12884	0.976055
SFMI01 sp004556155	0.973731	0.0924684	-0.287888	0.773433	0.812325	1.16721	0.976055
SFTJ01 sp004563195	1.01686	0.0923506	0.181065	0.856316	0.848502	1.21863	0.976055
Shigella boydii	0.932324	0.0907856	-0.771867	0.440193	0.780351	1.11389	0.976055
Shigella sonnei	0.933953	0.0908711	-0.751935	0.45209	0.781583	1.11603	0.976055
Slackia_A isoflavoniconvertens	0.979584	0.0899612	-0.229286	0.818647	0.821234	1.16847	0.976055
Solibaculum mannosilyticum	1.09996	0.0846987	1.12482	0.260664	0.931708	1.29859	0.976055
Streptococcus salivarius_347002	0.982496	0.0893323	-0.197681	0.843294	0.82469	1.1705	0.976055
Streptococcus thermophilus	0.946515	0.0907994	-0.605384	0.544924	0.792207	1.13088	0.976055
Sutterella wadsworthensis_A_565807	0.867428	0.0962901	-1.47703	0.139668	0.718242	1.0476	0.976055
Sutterella wadsworthensis_A_565869	1.0592	0.0894949	0.642702	0.520418	0.888795	1.26229	0.976055
Tidjanibacter inops_A	1.01856	0.0887037	0.207333	0.83575	0.856017	1.21197	0.976055
UBA1417 sp003531055	1.10489	0.0929998	1.07254	0.283477	0.920784	1.32581	0.976055
UBA3402 sp003478355	1.11284	0.0871375	1.22698	0.219831	0.938126	1.32009	0.976055
UBA738 sp004557735	0.867696	0.0911083	-1.55765	0.119317	0.725798	1.03733	0.976055
UMGS1375 sp900066615	1.16307	0.0877982	1.72057	0.0853289	0.979201	1.38146	0.976055
Ventrimonas sp003481825	1.07621	0.0867025	0.847117	0.39693	0.908022	1.27555	0.976055
Victivallis lenta	0.942445	0.0926336	-0.639919	0.522225	0.78597	1.13007	0.976055
Ellagibacter isourolithinifaciens	0.987047	0.090324	-0.144347	0.885227	0.826901	1.17821	0.976662
Fusicatenibacter saccharivorans	0.987148	0.0903513	-0.143164	0.88616	0.826942	1.17839	0.976662
Phascolarctobacterium_A succinatutens	1.01332	0.0908734	0.145629	0.884214	0.848	1.21087	0.976662
Senegalimassilia faecalis	0.987293	0.089316	-0.143179	0.886149	0.828744	1.17618	0.976662
Enterocloster clostridioformis	0.988854	0.0880957	-0.12723	0.898758	0.832042	1.17522	0.985399
Muricomes contortus_B	1.01124	0.0904671	0.123518	0.901697	0.846929	1.20742	0.985399
Alistipes_A_871400 sp002362235	0.992862	0.0890725	-0.0804266	0.935898	0.833816	1.18225	0.989184
Alistipes_A_871404 ihumii	1.00652	0.0891012	0.0729144	0.941874	0.845237	1.19857	0.989184
Bacteroides_H massiliensis	0.995785	0.0892896	-0.047308	0.962268	0.835915	1.18623	0.989184
Bifidobacterium adolescentis	1.00668	0.0890207	0.0747616	0.940404	0.845504	1.19857	0.989184
Bifidobacterium breve	1.00471	0.089252	0.0526986	0.957972	0.843473	1.19678	0.989184
Blautia_A_141781 sp900066505	1.00653	0.0902687	0.0721375	0.942492	0.843318	1.20134	0.989184
CABJAA01 sp003150885	0.998569	0.08898	-0.0160951	0.987158	0.838761	1.18882	0.989184
CAG-238 sp900542245	1.00416	0.09174	0.0452745	0.963889	0.838908	1.20197	0.989184
CAG-603 sp900066105	0.991049	0.0892496	-0.100743	0.919755	0.832005	1.1805	0.989184
Collinsella sp000434535	1.01015	0.0886288	0.113925	0.909297	0.849071	1.20178	0.989184
Cryptobacteroides sp000435075	0.991264	0.090086	-0.0974044	0.922405	0.830822	1.18269	0.989184
Dysosmobacter welbionis	0.997383	0.0906621	-0.0289078	0.976938	0.835007	1.19133	0.989184
Enterocloster sp000431375	0.994657	0.09059	-0.0591394	0.952841	0.832843	1.18791	0.989184
Eubacterium_G ventriosum	1.00494	0.0898197	0.0549008	0.956217	0.842727	1.19838	0.989184
Faecalimonas phoceensis	0.998739	0.0908671	-0.0138899	0.988918	0.835806	1.19343	0.989184
Lachnospira sp000437735	1.00244	0.0888864	0.0274588	0.978094	0.84217	1.19322	0.989184
Mediterraneibacter_A_155590 butyricigenes	0.990592	0.0905909	-0.104345	0.916895	0.829437	1.18306	0.989184
Mesosutterella massiliensis	0.998816	0.087367	-0.0135569	0.989184	0.841625	1.18537	0.989184
Parabacteroides_B_862066 sp002159645	0.994883	0.0881816	-0.0581785	0.953606	0.836973	1.18258	0.989184
Prevotella stercorea	1.00724	0.0905904	0.0796271	0.936534	0.843378	1.20294	0.989184
Ruminococcus_C_58660 callidus	1.0013	0.0895166	0.014486	0.988442	0.840169	1.19333	0.989184
UBA1394 sp900066845	0.996929	0.087014	-0.0353472	0.971803	0.840616	1.18231	0.989184

## Sheet: ST8
Supplementary Table S8. Species associated with incident SCTD and identified using multivariable-adjusted Cox models. Hazard ratios are reported per one standard deviation change in abundance.
Species	Hazard ratio	Standard error	Statistic	P-value	Conf.low	Conf.high	FDR
Sutterella wadsworthensis_A_565807	0.742927	0.0958968	-3.09872	0.00194358	0.615628	0.896548	0.503387
51-20 sp001917175	1.07431	0.0776759	0.92282	0.356101	0.922598	1.25097	0.970399
Acetatifactor sp900066565	0.949269	0.0811027	-0.641941	0.520912	0.809757	1.11282	0.970399
Acidaminococcus intestini	1.13452	0.0750977	1.68061	0.0928383	0.97924	1.31442	0.970399
Adlercreutzia equolifaciens	1.18198	0.0836629	1.99839	0.045674	1.00322	1.39259	0.970399
AF33-28 sp003477885	1.06774	0.0786565	0.833338	0.404654	0.915197	1.24572	0.970399
Agathobacter faecis	0.864526	0.0828606	-1.75686	0.0789419	0.734931	1.01697	0.970399
Akkermansia muciniphila_D_776786	1.13889	0.0841817	1.54489	0.122374	0.965661	1.34319	0.970399
Alistipes_A_871400 excrementavium	1.05408	0.0805114	0.654141	0.513021	0.900204	1.23425	0.970399
Alistipes_A_871400 finegoldii	1.04765	0.0811901	0.57335	0.566407	0.893526	1.22836	0.970399
Alistipes_A_871400 putredinis	0.925327	0.0789039	-0.983574	0.325325	0.792743	1.08009	0.970399
Alistipes_A_871400 senegalensis	0.951502	0.0785607	-0.632799	0.526865	0.815716	1.10989	0.970399
Alistipes_A_871400 timonensis	0.956171	0.0780843	-0.573976	0.565984	0.820484	1.1143	0.970399
Alistipes_A_871404 indistinctus	0.824731	0.0833202	-2.31274	0.0207368	0.700471	0.971034	0.970399
Allobacillus sp007559425	1.06847	0.0827581	0.80031	0.423531	0.908491	1.25663	0.970399
An92 sp900199495	1.0644	0.0834639	0.747713	0.454634	0.903771	1.25357	0.970399
Anaerobutyricum hallii	1.08056	0.0850419	0.911059	0.362264	0.914662	1.27655	0.970399
Anaerostipes hadrus	1.0571	0.0841813	0.659669	0.509466	0.896318	1.24673	0.970399
Anaerotignum lactatifermentans	1.08749	0.0824659	1.01709	0.30911	0.925191	1.27827	0.970399
Angelakisella massiliensis	1.07192	0.0804511	0.86323	0.388011	0.915547	1.25499	0.970399
Bacteroides_F pectinophilus	0.922692	0.0811335	-0.991698	0.321345	0.787038	1.08173	0.970399
Bacteroides_H cellulosilyticus	0.944766	0.082669	-0.687296	0.491896	0.803445	1.11094	0.970399
Bacteroides_H fluxus	1.06441	0.0825852	0.755842	0.449744	0.905342	1.25143	0.970399
Bacteroides_H fragilis	1.08829	0.0810074	1.0444	0.296298	0.928517	1.27555	0.970399
Bacteroides_H massiliensis	0.906887	0.0800057	-1.22163	0.221847	0.775269	1.06085	0.970399
Bacteroides_H xylanisolvens	1.06529	0.0810312	0.780562	0.43506	0.908856	1.24866	0.970399
Bariatricus comes	0.910526	0.0864107	-1.08473	0.278039	0.768669	1.07856	0.970399
Barnesiella intestinihominis	0.92696	0.0814524	-0.931161	0.35177	0.790184	1.08741	0.970399
Barnesiella viscericola	0.882044	0.0787248	-1.59433	0.110862	0.755927	1.0292	0.970399
Bifidobacterium breve	1.07414	0.0820044	0.872121	0.383142	0.914655	1.26143	0.970399
Bifidobacterium longum	1.09124	0.08389	1.04079	0.297974	0.925788	1.28625	0.970399
Bilophila wadsworthia	0.913622	0.0788658	-1.14546	0.252017	0.782773	1.06634	0.970399
Blautia_A_141781 sp900066505	1.06748	0.0810721	0.805443	0.420564	0.910647	1.25132	0.970399
Blautia_A_141781 wexlerae	1.07513	0.0814976	0.888937	0.374037	0.916415	1.26134	0.970399
Butyribacter sp003529475	1.09015	0.0780386	1.106	0.268726	0.93553	1.27031	0.970399
Butyrivibrio_A_180067 crossotus	0.808784	0.0932026	-2.277	0.022786	0.67375	0.970883	0.970399
CAG-127 sp900319515	0.843162	0.0889819	-1.9172	0.055213	0.708222	1.00381	0.970399
CAG-194 sp000432915	0.909535	0.0844703	-1.12255	0.26163	0.770758	1.0733	0.970399
CAG-196 sp002102975	0.932508	0.0852394	-0.819787	0.412338	0.789035	1.10207	0.970399
CAG-217 sp000436335	0.852341	0.0897121	-1.7809	0.0749287	0.714908	1.01619	0.970399
CAG-238 sp900542245	0.920419	0.0849796	-0.975838	0.329145	0.779203	1.08723	0.970399
CAG-288 sp000437395	0.954134	0.0822261	-0.571005	0.567996	0.812116	1.12099	0.970399
CAG-313 sp000433035	1.05354	0.0800301	0.651699	0.514595	0.900594	1.23246	0.970399
CAG-345 sp000433315	0.948833	0.0838846	-0.626133	0.531227	0.804983	1.11839	0.970399
CAG-349 sp003539515	1.15855	0.0731893	2.0108	0.0443464	1.00373	1.33725	0.970399
CAG-45 sp000438375	0.914547	0.0845398	-1.05662	0.290686	0.7749	1.07936	0.970399
CAG-603 sp900066105	0.89917	0.082971	-1.28097	0.200204	0.764217	1.05795	0.970399
CAG-628 sp003524085	1.05571	0.0783668	0.691751	0.489094	0.905393	1.23097	0.970399
CAG-873 sp001701165	0.921923	0.0860723	-0.94448	0.344924	0.778807	1.09134	0.970399
Catenibacterium mitsuokai	0.879592	0.0881796	-1.45495	0.145683	0.739985	1.04554	0.970399
Catenibacterium sp000437715	0.912778	0.0864538	-1.05562	0.291143	0.770505	1.08132	0.970399
Clostridium_AQ innocuum	1.08205	0.0793743	0.993483	0.320475	0.926155	1.26419	0.970399
Clostridium_Q_134516 symbiosum	1.05236	0.0763447	0.668521	0.503801	0.90611	1.22222	0.970399
Coprobacter fastidiosus	0.922744	0.0821213	-0.979078	0.327541	0.78556	1.08388	0.970399
Coprococcus_A_121497 eutactus	0.883228	0.087269	-1.42286	0.154776	0.744371	1.04799	0.970399
Coprococcus_A_187866 catus	1.04877	0.0834509	0.570615	0.568261	0.890526	1.23513	0.970399
Copromonas sp000435795	1.07927	0.0796858	0.957269	0.338432	0.923208	1.2617	0.970399
Desulfovibrio_R_446353 piger_A	0.87332	0.0906894	-1.49359	0.135282	0.731103	1.0432	0.970399
Dialister invisus	1.12628	0.0817914	1.45394	0.145962	0.959457	1.32211	0.970399
Dialister succinatiphilus	1.05867	0.0763956	0.746235	0.455526	0.911445	1.22966	0.970399
Dorea_A longicatena	1.09695	0.085558	1.08152	0.279464	0.927597	1.29722	0.970399
Duodenibacillus massiliensis	0.784025	0.0953653	-2.5514	0.0107292	0.650361	0.945159	0.970399
Dysosmobacter welbionis	1.05048	0.0824583	0.597276	0.550323	0.893718	1.23475	0.970399
Eggerthella lenta	1.13859	0.0802792	1.61671	0.105942	0.97282	1.3326	0.970399
Eisenbergiella tayi	1.14499	0.0753077	1.79787	0.0721972	0.987867	1.3271	0.970399
Ellagibacter isourolithinifaciens	0.907066	0.0834615	-1.16869	0.24253	0.770187	1.06827	0.970399
Emergencia timonensis	1.11752	0.0786034	1.41356	0.157493	0.95796	1.30365	0.970399
Enterocloster asparagiformis	1.04733	0.0769049	0.601306	0.547636	0.900786	1.21771	0.970399
Enterocloster bolteae	1.05148	0.0756323	0.663675	0.506899	0.906611	1.21949	0.970399
Enterocloster citroniae	1.09956	0.078278	1.21246	0.225337	0.943166	1.28188	0.970399
Enterocloster clostridioformis	1.1037	0.0683924	1.4427	0.149105	0.965242	1.26202	0.970399
Enterocloster sp000155435	1.10448	0.0750293	1.32447	0.185346	0.953438	1.27945	0.970399
ER4 sp900317525	0.930551	0.0851097	-0.845715	0.397711	0.78758	1.09948	0.970399
Erysipelatoclostridium spiroforme	1.10855	0.0819892	1.25696	0.20877	0.943991	1.30181	0.970399
Escherichia albertii	1.04747	0.081539	0.568787	0.5695	0.892762	1.22899	0.970399
Escherichia marmotae	1.06813	0.0812187	0.811476	0.417092	0.91094	1.25244	0.970399
Escherichia ruysiae	1.04795	0.081774	0.57271	0.566841	0.892757	1.23011	0.970399
Evtepia gabavorous	1.09651	0.0791893	1.16343	0.244656	0.938871	1.28061	0.970399
Evtepia sp004556345	0.92741	0.0846227	-0.890541	0.373176	0.785671	1.09472	0.970399
Faecalibacterium prausnitzii_C_71351	1.0522	0.0829089	0.613683	0.539425	0.894385	1.23785	0.970399
Faecalibacterium sp002160895	1.10397	0.0818049	1.20909	0.226626	0.940424	1.29595	0.970399
Faecalitalea cylindroides	1.05041	0.0795241	0.61843	0.536292	0.898809	1.22758	0.970399
Faecousia sp000434635	0.851594	0.0872326	-1.84158	0.0655373	0.717761	1.01038	0.970399
Fimivivens sp900113995	1.18737	0.0758126	2.26532	0.0234931	1.02342	1.37758	0.970399
Flavonifractor plautii	1.08976	0.0812202	1.05835	0.289895	0.929388	1.27781	0.970399
Fournierella massiliensis	1.0897	0.0812127	1.0578	0.290146	0.929353	1.27772	0.970399
Fusicatenibacter saccharivorans	1.04902	0.0826319	0.579142	0.562494	0.892169	1.23344	0.970399
Gabonibacter massiliensis	1.122	0.0816104	1.41056	0.158375	0.956153	1.31662	0.970399
Gemmiger_A_73129 variabilis	1.09792	0.0804443	1.16127	0.245532	0.93777	1.28542	0.970399
Holdemanella biformis	0.883191	0.0881397	-1.40928	0.158752	0.743071	1.04973	0.970399
Holdemania sp900120005	1.13687	0.0778122	1.64852	0.0992457	0.976057	1.32417	0.970399
Intestinibacter bartlettii	0.953728	0.0793463	-0.59709	0.550448	0.816366	1.1142	0.970399
Intestinimonas massiliensis	1.15418	0.0753601	1.90273	0.0570758	0.995696	1.33789	0.970399
Lachnoclostridium_A_130679 sp002160755	1.11808	0.0813868	1.37135	0.170265	0.953224	1.31144	0.970399
Lachnospira eligens	1.0538	0.0844833	0.620311	0.535053	0.892991	1.24357	0.970399
Lawsonibacter asaccharolyticus	1.05116	0.0827107	0.603207	0.546371	0.893849	1.23615	0.970399
Lawsonibacter sp000177015	1.06206	0.0805353	0.747646	0.454674	0.90698	1.24366	0.970399
Limiplasma merdipullorum	1.10572	0.0802834	1.25174	0.210665	0.944728	1.29414	0.970399
Limisoma sp900548875	0.84782	0.0836097	-1.9745	0.0483252	0.719673	0.998786	0.970399
Limivivens sp900066135	0.930596	0.085724	-0.839083	0.401423	0.786671	1.10085	0.970399
Longicatena caecimuris	1.1066	0.0747749	1.35463	0.175536	0.955745	1.28127	0.970399
Massilioclostridium coli	1.12471	0.0805409	1.45915	0.144524	0.960467	1.31703	0.970399
Mediterraneibacter_A_155507 faecis	0.912106	0.0868833	-1.05888	0.289656	0.76929	1.08144	0.970399
Mediterraneibacter_A_155507 lactaris	0.948503	0.0836168	-0.632299	0.527192	0.805126	1.11741	0.970399
Mediterraneibacter_A_155507 torques	1.08871	0.0799857	1.06256	0.287983	0.930736	1.27349	0.970399
Merdousia gallistercoris	0.953981	0.0822237	-0.572967	0.566667	0.81199	1.1208	0.970399
Mesosutterella massiliensis	1.14303	0.0710973	1.88031	0.0600663	0.994353	1.31394	0.970399
Muricomes contortus_B	1.08808	0.079989	1.05535	0.291266	0.930197	1.27276	0.970399
MWCK01 sp002070005	0.926785	0.0824564	-0.922101	0.356476	0.788483	1.08935	0.970399
Negativibacillus massiliensis	1.12289	0.0788991	1.46903	0.141824	0.962006	1.31068	0.970399
NSJ-61 sp003433845	1.11101	0.0783128	1.34425	0.178868	0.952926	1.29533	0.970399
Odoribacter splanchnicus	0.925114	0.0785415	-0.991048	0.321662	0.793123	1.07907	0.970399
Parabacteroides_B_862066 distasonis	0.93781	0.0810046	-0.792642	0.427986	0.800136	1.09917	0.970399
Parabacteroides_B_862066 johnsonii	1.05812	0.0801127	0.705197	0.480688	0.904365	1.23802	0.970399
Parabacteroides_B_862066 sp002159645	0.935347	0.0803598	-0.831729	0.405562	0.799043	1.0949	0.970399
Paraprevotella xylaniphila	0.941076	0.0827679	-0.733752	0.4631	0.800152	1.10682	0.970399
Parasutterella excrementihominis	1.1726	0.0790014	2.01545	0.0438579	1.00439	1.36898	0.970399
Parasutterella gallistercoris	1.11965	0.0759015	1.48897	0.136496	0.964882	1.29924	0.970399
PeH17 sp900542285	1.09105	0.0811769	1.07344	0.283076	0.930563	1.27921	0.970399
Phascolarctobacterium_A faecium	1.16285	0.0767667	1.96534	0.0493751	1.00041	1.35166	0.970399
Phascolarctobacterium_A succinatutens	0.873214	0.0894584	-1.51551	0.129644	0.73278	1.04056	0.970399
Phocaeicola_A_858004 coprocola	0.851937	0.0870635	-1.84053	0.0656902	0.718288	1.01045	0.970399
Phocaeicola_A_858004 salanitronis	0.953332	0.0827632	-0.577458	0.56363	0.81058	1.12122	0.970399
Phocaeicola_A_858004 sp900066445	0.937762	0.0807172	-0.796098	0.425975	0.800546	1.0985	0.970399
Prevotella copri	0.880522	0.0889609	-1.43029	0.152633	0.739634	1.04825	0.970399
Prevotella lascolaii	0.86436	0.0803103	-1.81504	0.0695176	0.738472	1.01171	0.970399
Prevotella pectinovora	0.933918	0.0829134	-0.824561	0.409621	0.793839	1.09871	0.970399
Prevotella rara	0.909466	0.0834271	-1.13749	0.255335	0.772277	1.07103	0.970399
Prevotella sp002251295	1.05518	0.0828251	0.648508	0.516656	0.89707	1.24116	0.970399
Prevotella sp003447235	0.931472	0.086149	-0.824026	0.409925	0.786755	1.10281	0.970399
Prevotella stercorea	1.05682	0.0801192	0.689815	0.49031	0.903243	1.23652	0.970399
Pseudoflavonifractor capillosus	1.05628	0.0842927	0.649591	0.515957	0.895427	1.24603	0.970399
Pseudoruminococcus_A massiliensis	0.930248	0.0829552	-0.871601	0.383426	0.790656	1.09449	0.970399
Roseburia inulinivorans	0.908177	0.0855462	-1.1259	0.260208	0.767986	1.07396	0.970399
Ruminococcus_C_58660 callidus	0.921225	0.084798	-0.967604	0.333242	0.780163	1.08779	0.970399
Ruminococcus_E sp003438075	1.06887	0.0805332	0.827046	0.408211	0.912801	1.25163	0.970399
Ruthenibacterium lactatiformans	1.14358	0.0768251	1.74638	0.0807441	0.983726	1.32942	0.970399
Scatocola faecipullorum	0.896994	0.0859951	-1.2641	0.206195	0.757862	1.06167	0.970399
Schaedlerella glycyrrhizinilytica_A	1.0916	0.0814182	1.07644	0.28173	0.930592	1.28046	0.970399
Sellimonas intestinalis	1.17159	0.0758434	2.08804	0.0367945	1.00976	1.35936	0.970399
SFEL01 sp004557245	1.1206	0.0802278	1.4193	0.155813	0.957551	1.31142	0.970399
SFMI01 sp004556155	0.953061	0.0819922	-0.586348	0.557642	0.811576	1.11921	0.970399
SFTJ01 sp004563195	0.904751	0.0824945	-1.21336	0.224993	0.769679	1.06353	0.970399
Shigella boydii	1.0656	0.0811573	0.782874	0.433701	0.908892	1.24932	0.970399
Shigella sonnei	1.0656	0.0813658	0.780869	0.434879	0.90852	1.24983	0.970399
Slackia_A isoflavoniconvertens	0.948369	0.0829559	-0.639032	0.522802	0.806056	1.11581	0.970399
Streptococcus thermophilus	1.04931	0.0823769	0.584249	0.559053	0.892859	1.23317	0.970399
Sutterella wadsworthensis_A_565869	0.895139	0.0844606	-1.31157	0.189666	0.758574	1.05629	0.970399
Tidjanibacter inops_A	0.93653	0.0825909	-0.793959	0.427219	0.796563	1.10109	0.970399
UBA1417 sp003531055	1.06328	0.0859377	0.713987	0.475235	0.898457	1.25834	0.970399
UBA3402 sp003478355	1.07735	0.0805678	0.924778	0.355082	0.919981	1.26165	0.970399
Victivallis lenta	0.904758	0.0857653	-1.167	0.24321	0.764766	1.07037	0.970399
Eubacterium_I ramulus	1.04804	0.0833173	0.563148	0.573334	0.890138	1.23395	0.970546
CAG-353 sp900066885	1.04523	0.0800417	0.552638	0.580511	0.893468	1.22276	0.970986
CAG-95 sp900066375	0.955652	0.0822073	-0.55179	0.581092	0.813439	1.12273	0.970986
CAG-273 sp003507395	0.957157	0.081669	-0.53616	0.591848	0.81558	1.12331	0.971763
Copromonas sp900066535	1.04589	0.0826216	0.543004	0.587127	0.889522	1.22974	0.971763
Escherichia coli	1.04459	0.0815817	0.534765	0.592813	0.890235	1.22571	0.971763
CAG-313 sp003539625	1.04042	0.0791649	0.500473	0.616742	0.890885	1.21504	0.974001
CAG-83 sp000431575	1.04343	0.0836522	0.508221	0.611299	0.885643	1.22933	0.974001
Eubacterium_G sp000434315	1.04155	0.0807903	0.50389	0.614339	0.889019	1.22025	0.974001
Oliverpabstia intestinalis	1.04259	0.0830371	0.502308	0.615451	0.885999	1.22686	0.974001
Onthocola_B sp000437355	1.04296	0.0813326	0.517146	0.605054	0.889276	1.2232	0.974001
SFGY01 sp004556455	1.04305	0.0836735	0.503719	0.614459	0.885282	1.22893	0.974001
Agathobacter rectalis	0.979526	0.0823323	-0.251254	0.801618	0.833556	1.15106	0.980797
Agathobaculum butyriciproducens	1.03364	0.0829943	0.3987	0.690114	0.878468	1.21623	0.980797
Alistipes_A_871400 shahii	1.03504	0.0807112	0.426686	0.669608	0.883598	1.21243	0.980797
Alistipes_A_871400 sp002362235	1.03647	0.081807	0.437877	0.661475	0.882923	1.21672	0.980797
Alistipes_A_871404 ihumii	0.975903	0.0828411	-0.29445	0.768414	0.829644	1.14794	0.980797
Bacteroides_H oleiciplenus	1.03265	0.0810329	0.396505	0.691733	0.881005	1.2104	0.980797
Bacteroides_H salyersiae	1.03068	0.0823282	0.367006	0.713614	0.87709	1.21116	0.980797
Bacteroides_H uniformis	0.968	0.0793878	-0.409681	0.68204	0.828515	1.13097	0.980797
Bifidobacterium adolescentis	0.971056	0.0809782	-0.362703	0.716827	0.828544	1.13808	0.980797
Bifidobacterium angulatum	0.962408	0.0817048	-0.468966	0.639094	0.819996	1.12955	0.980797
Bifidobacterium bifidum	1.0333	0.0837821	0.390987	0.695807	0.876821	1.2177	0.980797
Bifidobacterium dentium	0.963055	0.0793828	-0.474217	0.635345	0.824291	1.12518	0.980797
Blautia_A_141780 hansenii	1.02754	0.0805352	0.33735	0.735853	0.877501	1.20324	0.980797
Blautia_A_141781 obeum	1.02337	0.0835663	0.2764	0.782241	0.868759	1.20549	0.980797
Butyricimonas faecihominis	0.972335	0.0817217	-0.343298	0.731374	0.828427	1.14124	0.980797
CAG-269 sp000431335	0.964944	0.083322	-0.428279	0.668448	0.819555	1.13612	0.980797
CAG-317 sp000433215	1.02968	0.0841326	0.347616	0.728128	0.873147	1.21427	0.980797
CAG-83 sp900545585	0.977833	0.0844811	-0.265342	0.790746	0.828618	1.15392	0.980797
Clostridium_A leptum	1.02606	0.0832826	0.308917	0.757385	0.871531	1.20799	0.980797
Coprobacillus cateniformis	1.02964	0.0814751	0.358483	0.719982	0.877673	1.20791	0.980797
Coprobacter secundus	0.975841	0.0814202	-0.300361	0.763902	0.831906	1.14468	0.980797
Cryptobacteroides sp900544195	0.960915	0.0818153	-0.487305	0.626042	0.818547	1.12805	0.980797
Dorea_A formicigenerans	1.02754	0.0844246	0.321848	0.747567	0.87084	1.21245	0.980797
Enterocloster sp000431375	0.962861	0.085183	-0.444291	0.656832	0.814809	1.13781	0.980797
ER4 sp000765235	0.973408	0.0855638	-0.314994	0.752766	0.823119	1.15114	0.980797
Eubacterium_F sp003491505	0.978082	0.083712	-0.264744	0.791207	0.830079	1.15247	0.980797
Eubacterium_G sp000435815	0.968229	0.0826538	-0.390626	0.696074	0.823423	1.1385	0.980797
Eubacterium_G ventriosum	0.973023	0.0835536	-0.327307	0.743436	0.826042	1.14616	0.980797
Gemmiger_A_73129 formicilis_72474	1.02194	0.0821279	0.264257	0.791582	0.869998	1.20042	0.980797
Hungatella_A_128155 effluvii	1.03233	0.0774005	0.411117	0.680987	0.887026	1.20144	0.980797
Intestinimonas butyriciproducens	1.02384	0.0848184	0.277731	0.781219	0.867028	1.209	0.980797
Lachnospira sp000436535	1.03399	0.0811794	0.411791	0.680493	0.881897	1.21232	0.980797
Lawsonibacter sp014287875	0.975044	0.0828242	-0.30514	0.76026	0.828942	1.1469	0.980797
Limisoma sp900541935	1.02219	0.0805312	0.272586	0.785171	0.872942	1.19697	0.980797
Marseille-P3106 sp900169975	1.02422	0.0820296	0.291784	0.770452	0.87211	1.20287	0.980797
Neobittarella massiliensis	1.02188	0.081956	0.264133	0.791678	0.870242	1.19995	0.980797
Odoribacter massiliensis	1.02069	0.082026	0.249706	0.802815	0.86911	1.19872	0.980797
Paraprevotella sp003477995	0.977113	0.0810654	-0.285604	0.775182	0.83357	1.14538	0.980797
Phocaeicola_A_858004 vulgatus	1.03501	0.0821497	0.418844	0.67533	0.881084	1.21582	0.980797
Roseburia hominis	0.964526	0.0834881	-0.432621	0.66529	0.818934	1.136	0.980797
Roseburia intestinalis	1.02206	0.0835886	0.261012	0.794083	0.86761	1.204	0.980797
Ruminococcus_B gnavus	1.0302	0.0803337	0.370336	0.711132	0.880117	1.20587	0.980797
Ruminococcus_D bicirculans	0.970986	0.0808485	-0.364173	0.715729	0.828695	1.13771	0.980797
Ruminococcus_E bromii_B	0.961561	0.0832813	-0.47066	0.637884	0.816747	1.13205	0.980797
Schaedlerella sp900066545	0.977665	0.0856433	-0.263744	0.791977	0.826591	1.15635	0.980797
Streptococcus salivarius_347002	0.974419	0.0793984	-0.326373	0.744142	0.833992	1.13849	0.980797
UBA1394 sp900066845	1.0201	0.0787469	0.252688	0.800509	0.874203	1.19034	0.980797
Ventrimonas sp003481825	1.02056	0.0803086	0.253413	0.799949	0.871926	1.19453	0.980797
Blautia_A_141781 massiliensis	1.02062	0.0867171	0.235345	0.813941	0.861092	1.2097	0.985096
Mediterraneibacter_A_155590 butyricigenes	0.979923	0.0847574	-0.239281	0.810887	0.82994	1.15701	0.985096
Bacteroides_H faecichinchillae	1.01729	0.0805231	0.212851	0.831443	0.868765	1.1912	0.992368
Butyribacter intestini	0.982355	0.0815155	-0.218399	0.827118	0.837302	1.15254	0.992368
Faecenecus gallistercoris	1.01752	0.0799721	0.217184	0.828065	0.869903	1.19019	0.992368
Bacteroides_H ndongoniae	0.983587	0.0823169	-0.201045	0.840664	0.837037	1.1558	0.994209
Pseudobutyricicoccus sp003477405	1.01677	0.082469	0.201686	0.840162	0.865019	1.19515	0.994209
Alistipes_A_871400 communis	0.99489	0.0825082	-0.0620862	0.950494	0.846339	1.16952	0.995644
Alloprevotella timonensis	1.00847	0.0811244	0.103965	0.917197	0.86022	1.18227	0.995644
AM51-8 sp003478275	0.987027	0.0800492	-0.163118	0.870425	0.843706	1.15469	0.995644
Anaerotruncus colihominis	1.0144	0.0825932	0.17306	0.862604	0.862788	1.19264	0.995644
Bacteroides_H thetaiotaomicron	1.00568	0.0812436	0.069687	0.944443	0.857638	1.17927	0.995644
Borkfalkia ceftriaxoniphila	1.00952	0.0823286	0.115131	0.908341	0.859089	1.1863	0.995644
CABJAA01 sp003150885	1.00528	0.0832655	0.0632771	0.949546	0.853911	1.18349	0.995644
CAG-274 sp900545305	1.00463	0.0814518	0.0566693	0.954809	0.856392	1.17852	0.995644
Clostridium_Q_135853 saccharolyticum_A	1.00749	0.0829856	0.0899544	0.928323	0.856258	1.18544	0.995644
Collinsella aerofaciens_E	1.00904	0.0828977	0.108514	0.913588	0.857717	1.18705	0.995644
Collinsella aerofaciens_F	1.00975	0.0824381	0.117731	0.906281	0.8591	1.18682	0.995644
Cryptobacteroides sp000435075	1.01023	0.0794747	0.128068	0.898096	0.864513	1.18051	0.995644
Duodenibacillus sp900542805	0.992769	0.081617	-0.0889165	0.929148	0.84601	1.16499	0.995644
Eubacterium_R sp000436835	0.994156	0.081571	-0.0718501	0.942721	0.847269	1.16651	0.995644
Faecalibacillus intestinalis	0.984959	0.0810889	-0.186895	0.851743	0.840224	1.15463	0.995644
Fimenecus sp000432435	1.00617	0.0831542	0.0739476	0.941052	0.854849	1.18427	0.995644
Gemmiger_A_73129 qucibialis	1.00578	0.0831128	0.0693325	0.944725	0.854588	1.18372	0.995644
Lachnospira sp000437735	1.00673	0.0820098	0.0817434	0.934851	0.857244	1.18227	0.995644
Ligilactobacillus ruminis	1.01459	0.0803489	0.180266	0.856944	0.866757	1.18764	0.995644
Marvinbryantia sp900066075	0.989815	0.0825799	-0.123969	0.90134	0.841902	1.16371	0.995644
PeH17 sp000435055	1.00495	0.0828727	0.0595368	0.952525	0.854282	1.18218	0.995644
Phocaeicola_A_858004 plebeius	0.995469	0.0846272	-0.0536648	0.957202	0.843321	1.17507	0.995644
RUG115 sp900066395	0.991282	0.0820939	-0.106665	0.915054	0.843954	1.16433	0.995644
Ruminiclostridium_E siraeum	0.985467	0.0816671	-0.179254	0.857738	0.839706	1.15653	0.995644
Ruminococcus_C_58660 sp000433635	0.994021	0.0819484	-0.0731742	0.941667	0.846528	1.16721	0.995644
Ruminococcus_F champanellensis	1.00759	0.0852072	0.0887896	0.929249	0.852623	1.19073	0.995644
Senegalimassilia faecalis	1.01316	0.0820046	0.159426	0.873333	0.862731	1.18982	0.995644
Solibaculum mannosilyticum	1.00733	0.0821537	0.0889405	0.929129	0.857519	1.18332	0.995644
UBA738 sp004557735	0.992652	0.0819027	-0.0900508	0.928247	0.845437	1.1655	0.995644
UMGS1375 sp900066615	1.00934	0.0822865	0.113028	0.910008	0.859007	1.18599	0.995644
Bacteroides_H stercoris	0.998034	0.0840398	-0.0234188	0.981316	0.846468	1.17674	0.997871
CAG-177 sp003538135	1.00365	0.0831278	0.0438307	0.965039	0.852754	1.18125	0.997871
CAG-302 sp000431795	1.00331	0.0826162	0.0400092	0.968086	0.853321	1.17966	0.997871
Collinsella sp000434535	1.00195	0.0820983	0.0237811	0.981027	0.853033	1.17687	0.997871
Coprococcus_A_121497 sp000154245	0.999732	0.0792999	-0.00338184	0.997302	0.855822	1.16784	0.997871
Eisenbergiella porci	1.00037	0.0823627	0.00449431	0.996414	0.851243	1.17562	0.997871
Faecalimonas phoceensis	1.00153	0.0828289	0.0184706	0.985263	0.851452	1.17806	0.997871
Lachnoclostridium_B sp900066555	1.00141	0.084663	0.0166273	0.986734	0.848293	1.18216	0.997871
Parabacteroides_B_862066 goldsteinii	1.00102	0.0812273	0.0125831	0.98996	0.853696	1.17377	0.997871
Phocaeicola_A_858004 coprophilus	1.00022	0.0816164	0.00266869	0.997871	0.852359	1.17373	0.997871

## Sheet: ST9
Supplementary Table S9. Cox proportional hazards model results for the top taxon
Predictor	Hazard ratio	Standard error	Statistic	P-value	Conf.low	Conf.high
Scatocola faecipullorum	0.828571	0.0665985	-2.82368	0.00474753	0.727178	0.944101
Age	1.03265	0.00556743	5.77027	7.91435e-09	1.02144	1.04398
Sex	0.530586	0.140766	-4.50232	6.72146e-06	0.402658	0.699159
BMI	0.997436	0.0138026	-0.186016	0.852432	0.970814	1.02479
Smoking	1.31397	0.153586	1.77784	0.0754294	0.972417	1.77549
Alcohol consumption	0.999945	0.000611151	-0.0897163	0.928513	0.998748	1.00114
Physical activity	1.05041	0.0999303	0.492183	0.62259	0.863574	1.27768
Diabetes	1.53374	0.250139	1.70987	0.0872893	0.939359	2.5042
Cardiovascular disease	0.978506	0.346873	-0.062642	0.950052	0.495798	1.93118
Cancer	1.12323	0.326851	0.355545	0.722182	0.591907	2.1315

## Sheet: ST10
Supplementary Table S10. Sensitivity analysis of prevalent species based on a follow-up period of 10 years only. Hazard ratios are reported per one standard deviation change in abundance.
Species	Hazard ratio	Standard error	Statistic	P-value	Conf.low	Conf.high	FDR
AF33-28 sp003477885	1.14403	0.0808431	1.66441	0.0960305	0.97639	1.34045	0.826305
Alistipes_A_871404 indistinctus	0.772202	0.0916149	-2.8217	0.00477705	0.64528	0.924089	0.826305
An92 sp900199495	1.15363	0.0874186	1.6348	0.102092	0.971974	1.36923	0.826305
Bariatricus comes	0.852556	0.0923634	-1.72706	0.0841575	0.711382	1.02175	0.826305
CAG-196 sp002102975	0.844906	0.0975618	-1.72742	0.0840917	0.697852	1.02295	0.826305
CAG-217 sp000436335	0.853674	0.0966776	-1.63642	0.101751	0.706318	1.03177	0.826305
CAG-349 sp003539515	1.15948	0.0815857	1.81369	0.0697261	0.988137	1.36053	0.826305
Catenibacterium mitsuokai	0.833982	0.101936	-1.78095	0.0749204	0.682949	1.01842	0.826305
Catenibacterium sp000437715	0.843389	0.101815	-1.6729	0.0943468	0.690816	1.02966	0.826305
Clostridium_A leptum	1.1494	0.0849209	1.63965	0.101078	0.973165	1.35755	0.826305
Clostridium_Q_135853 saccharolyticum_A	1.14623	0.0803691	1.69818	0.0894739	0.97918	1.34179	0.826305
Coprobacter fastidiosus	0.841219	0.0866739	-1.99487	0.0460574	0.709794	0.996979	0.826305
Dialister invisus	1.17929	0.0893724	1.84523	0.0650048	0.989798	1.40506	0.826305
Emergencia timonensis	1.18127	0.0858258	1.941	0.0522581	0.998374	1.39767	0.826305
Enterocloster citroniae	1.16526	0.0840444	1.81985	0.0687821	0.988293	1.37393	0.826305
Eubacterium_G sp000434315	1.21231	0.0822776	2.33995	0.0192862	1.03176	1.42445	0.826305
Fimenecus sp000432435	1.1667	0.0839749	1.836	0.066357	0.989644	1.37543	0.826305
Fimivivens sp900113995	1.15167	0.0832277	1.69671	0.0897511	0.978328	1.35573	0.826305
Holdemanella biformis	0.847043	0.0972122	-1.70765	0.0877018	0.700097	1.02483	0.826305
Intestinimonas massiliensis	1.1455	0.0830326	1.63595	0.10185	0.973455	1.34794	0.826305
Lachnoclostridium_A_130679 sp002160755	1.20489	0.0853361	2.18415	0.0289512	1.01932	1.42425	0.826305
Lawsonibacter sp000177015	1.15034	0.082835	1.69084	0.0908671	0.977954	1.35312	0.826305
Limiplasma merdipullorum	1.16863	0.0854614	1.82338	0.0682452	0.988396	1.38172	0.826305
Negativibacillus massiliensis	1.19099	0.0834715	2.09398	0.0362618	1.01125	1.40269	0.826305
Parabacteroides_B_862066 distasonis	0.844362	0.0854068	-1.98081	0.0476131	0.714217	0.998222	0.826305
Phascolarctobacterium_A faecium	0.815145	0.100424	-2.03525	0.0418257	0.669505	0.992468	0.826305
Phocaeicola_A_858004 coprocola	0.813736	0.0955163	-2.15796	0.0309312	0.674807	0.981266	0.826305
Phocaeicola_A_858004 plebeius	0.854617	0.0931027	-1.6874	0.0915265	0.71207	1.0257	0.826305
Ruminococcus_F champanellensis	1.17904	0.0900391	1.82923	0.0673653	0.988298	1.4066	0.826305
Scatocola faecipullorum	0.842715	0.0952207	-1.79716	0.0723103	0.699244	1.01562	0.826305
SFEL01 sp004557245	1.15736	0.0878722	1.66312	0.0962886	0.974253	1.37488	0.826305
Sutterella wadsworthensis_A_565807	0.785549	0.100867	-2.39297	0.0167125	0.644637	0.957264	0.826305
Dialister succinatiphilus	1.13609	0.0799912	1.59504	0.110702	0.971232	1.32892	0.849571
Enterocloster clostridioformis	1.12755	0.0754379	1.59137	0.111527	0.972577	1.30722	0.849571
CAG-127 sp900319515	0.860171	0.0965486	-1.56009	0.118738	0.711873	1.03936	0.869303
MWCK01 sp002070005	0.869386	0.0902267	-1.5513	0.12083	0.728469	1.03756	0.869303
Bacteroides_H cellulosilyticus	0.870656	0.0915298	-1.51326	0.130215	0.727673	1.04173	0.887516
PeH17 sp000435055	1.1447	0.0887983	1.52195	0.128022	0.961852	1.36232	0.887516
Erysipelatoclostridium spiroforme	1.14363	0.0903267	1.48584	0.137321	0.958078	1.36513	0.911955
Gemmiger_A_73129 qucibialis	1.13895	0.0903995	1.43923	0.150085	0.954017	1.35973	0.950368
Sellimonas intestinalis	1.12846	0.0840451	1.43796	0.150444	0.957077	1.33053	0.950368
51-20 sp001917175	1.04979	0.085991	0.56502	0.57206	0.886962	1.2425	0.983839
Acetatifactor sp900066565	1.0513	0.0873455	0.57277	0.5668	0.885888	1.2476	0.983839
Acidaminococcus intestini	1.07094	0.0846977	0.809179	0.418412	0.907131	1.26433	0.983839
Adlercreutzia equolifaciens	1.03342	0.0886523	0.370841	0.710756	0.868594	1.22953	0.983839
Agathobacter faecis	0.939246	0.0895933	-0.699582	0.484188	0.787984	1.11954	0.983839
Agathobacter rectalis	1.04609	0.0908288	0.496109	0.619817	0.8755	1.24992	0.983839
Agathobaculum butyriciproducens	1.02655	0.0904432	0.289768	0.771994	0.859798	1.22565	0.983839
Akkermansia muciniphila_D_776786	1.09922	0.0901614	1.04925	0.294062	0.92117	1.31169	0.983839
Alistipes_A_871400 communis	1.0202	0.0890608	0.224586	0.822301	0.856797	1.21477	0.983839
Alistipes_A_871400 excrementavium	0.975894	0.0883267	-0.276266	0.782344	0.820765	1.16034	0.983839
Alistipes_A_871400 finegoldii	1.03596	0.0884223	0.399566	0.689477	0.871121	1.232	0.983839
Alistipes_A_871400 putredinis	0.900515	0.0849226	-1.23393	0.217229	0.762438	1.0636	0.983839
Alistipes_A_871400 senegalensis	1.01911	0.0883495	0.214302	0.830312	0.857076	1.21179	0.983839
Alistipes_A_871400 shahii	1.09107	0.0906157	0.961896	0.336102	0.913529	1.30313	0.983839
Alistipes_A_871400 sp002362235	0.90759	0.0872161	-1.11174	0.266248	0.764982	1.07678	0.983839
Alistipes_A_871400 timonensis	0.979597	0.0873405	-0.236021	0.813417	0.825473	1.1625	0.983839
Alistipes_A_871404 ihumii	0.938473	0.0896648	-0.708203	0.478819	0.787225	1.11878	0.983839
Alloprevotella timonensis	0.954805	0.0930391	-0.497086	0.619128	0.795645	1.1458	0.983839
AM51-8 sp003478275	1.01904	0.0879984	0.214355	0.83027	0.857606	1.21087	0.983839
Anaerobutyricum hallii	0.978916	0.0899667	-0.23686	0.812765	0.820664	1.16768	0.983839
Anaerostipes hadrus	1.05804	0.0909004	0.620707	0.534792	0.88538	1.26438	0.983839
Anaerotignum lactatifermentans	1.09095	0.0873853	0.99614	0.319182	0.919225	1.29475	0.983839
Anaerotruncus colihominis	1.06644	0.0877345	0.733196	0.463439	0.89796	1.26653	0.983839
Angelakisella massiliensis	1.10162	0.0872343	1.10943	0.267246	0.92849	1.30703	0.983839
Bacteroides_F pectinophilus	0.942786	0.0890493	-0.661606	0.508224	0.791798	1.12257	0.983839
Bacteroides_H faecichinchillae	1.01217	0.0883144	0.136999	0.891032	0.851297	1.20345	0.983839
Bacteroides_H fluxus	0.970399	0.0882432	-0.340517	0.733467	0.816277	1.15362	0.983839
Bacteroides_H fragilis	1.09962	0.0880361	1.07872	0.280712	0.925352	1.30671	0.983839
Bacteroides_H massiliensis	0.942696	0.0886482	-0.665677	0.505618	0.792345	1.12158	0.983839
Bacteroides_H ndongoniae	1.08098	0.089262	0.872305	0.383042	0.907477	1.28764	0.983839
Bacteroides_H oleiciplenus	0.959765	0.0874993	-0.469338	0.638828	0.80851	1.13932	0.983839
Bacteroides_H salyersiae	1.02666	0.0898465	0.29286	0.769629	0.860894	1.22435	0.983839
Bacteroides_H stercoris	0.932788	0.0916331	-0.759299	0.447674	0.779444	1.1163	0.983839
Bacteroides_H thetaiotaomicron	0.962623	0.0887459	-0.429237	0.667751	0.808939	1.14551	0.983839
Bacteroides_H uniformis	1.03104	0.0882875	0.346187	0.729202	0.867208	1.22581	0.983839
Barnesiella viscericola	0.890991	0.0851752	-1.35509	0.175387	0.754001	1.05287	0.983839
Bifidobacterium adolescentis	0.914189	0.0864423	-1.0379	0.299318	0.771713	1.08297	0.983839
Bifidobacterium angulatum	0.909449	0.087946	-1.07926	0.280474	0.765453	1.08053	0.983839
Bifidobacterium breve	1.07931	0.0912563	0.836338	0.402965	0.902544	1.29069	0.983839
Bifidobacterium dentium	0.951404	0.0860966	-0.578612	0.562851	0.803673	1.12629	0.983839
Bifidobacterium longum	1.07947	0.0914173	0.836472	0.402889	0.902392	1.29129	0.983839
Bilophila wadsworthia	0.918154	0.0850469	-1.00404	0.315359	0.777183	1.08469	0.983839
Blautia_A_141780 hansenii	1.10445	0.0819512	1.21232	0.22539	0.940569	1.29689	0.983839
Blautia_A_141781 massiliensis	1.02553	0.0925319	0.272456	0.785272	0.855432	1.22945	0.983839
Blautia_A_141781 obeum	0.981819	0.0898201	-0.204284	0.838132	0.823334	1.17081	0.983839
Blautia_A_141781 sp900066505	1.11898	0.0873423	1.28706	0.198073	0.942921	1.32791	0.983839
Blautia_A_141781 wexlerae	1.05958	0.0898202	0.644342	0.519354	0.888545	1.26354	0.983839
Borkfalkia ceftriaxoniphila	1.09282	0.0900654	0.985523	0.324367	0.915978	1.3038	0.983839
Butyribacter intestini	0.952051	0.0903856	-0.543633	0.586694	0.797488	1.13657	0.983839
Butyribacter sp003529475	1.05197	0.0873414	0.580055	0.561878	0.886457	1.24838	0.983839
Butyricimonas faecihominis	0.924738	0.0876257	-0.892948	0.371885	0.77881	1.09801	0.983839
Butyrivibrio_A_180067 crossotus	0.97653	0.0902434	-0.26318	0.792412	0.81822	1.16547	0.983839
CAG-177 sp003538135	0.987995	0.0904785	-0.133487	0.893808	0.827445	1.1797	0.983839
CAG-238 sp900542245	0.97666	0.0910604	-0.259348	0.795367	0.81702	1.16749	0.983839
CAG-269 sp000431335	0.950428	0.0905831	-0.561286	0.574603	0.79582	1.13507	0.983839
CAG-273 sp003507395	1.01759	0.0873786	0.199565	0.84182	0.857425	1.20767	0.983839
CAG-274 sp900545305	0.978476	0.0890205	-0.244431	0.806897	0.821818	1.165	0.983839
CAG-302 sp000431795	1.03723	0.0903049	0.404735	0.685672	0.868972	1.23806	0.983839
CAG-313 sp000433035	0.984182	0.0883849	-0.180403	0.856836	0.827641	1.17033	0.983839
CAG-313 sp003539625	1.07765	0.0869187	0.860368	0.389586	0.90885	1.2778	0.983839
CAG-317 sp000433215	0.965222	0.0916838	-0.386084	0.699435	0.806465	1.15523	0.983839
CAG-345 sp000433315	0.909551	0.093319	-1.01592	0.309667	0.757519	1.09209	0.983839
CAG-353 sp900066885	0.959862	0.0931359	-0.43985	0.660046	0.799708	1.15209	0.983839
CAG-45 sp000438375	1.07441	0.0870859	0.82411	0.409877	0.905818	1.27437	0.983839
CAG-603 sp900066105	0.947267	0.0892542	-0.606968	0.543872	0.795241	1.12835	0.983839
CAG-628 sp003524085	1.07502	0.0856868	0.844191	0.398563	0.908821	1.2716	0.983839
CAG-83 sp000431575	1.02193	0.0897796	0.241656	0.809047	0.857041	1.21855	0.983839
CAG-83 sp900545585	1.03193	0.0892507	0.352127	0.724743	0.86632	1.22919	0.983839
CAG-95 sp900066375	0.971455	0.0892062	-0.324645	0.74545	0.815624	1.15706	0.983839
Clostridium_AQ innocuum	1.07275	0.0857535	0.818922	0.412831	0.906786	1.26909	0.983839
Collinsella aerofaciens_E	1.06447	0.0910481	0.686186	0.492596	0.890497	1.27243	0.983839
Collinsella aerofaciens_F	1.05639	0.0907415	0.604569	0.545466	0.884272	1.26201	0.983839
Collinsella sp000434535	1.049	0.0904173	0.529101	0.596735	0.878645	1.25239	0.983839
Coprobacillus cateniformis	0.879937	0.0963671	-1.32727	0.184419	0.72849	1.06287	0.983839
Coprobacter secundus	0.984731	0.0875489	-0.175748	0.860492	0.829461	1.16907	0.983839
Coprococcus_A_121497 eutactus	0.970366	0.0907953	-0.331312	0.740409	0.812177	1.15937	0.983839
Coprococcus_A_187866 catus	0.910822	0.0897459	-1.0408	0.297968	0.763909	1.08599	0.983839
Copromonas sp000435795	1.03689	0.0878292	0.412451	0.680009	0.872915	1.23167	0.983839
Copromonas sp900066535	1.06612	0.0878297	0.728933	0.466043	0.897519	1.26638	0.983839
Cryptobacteroides sp000435075	0.98271	0.0887785	-0.196462	0.844248	0.825766	1.16948	0.983839
Cryptobacteroides sp900544195	0.90981	0.0940038	-1.00548	0.314665	0.756719	1.09387	0.983839
Desulfovibrio_R_446353 piger_A	0.882272	0.0976347	-1.2829	0.199529	0.728611	1.06834	0.983839
Dorea_A formicigenerans	1.02417	0.0901113	0.265005	0.791005	0.858357	1.22201	0.983839
Dorea_A longicatena	0.950039	0.0898268	-0.570572	0.56829	0.796674	1.13293	0.983839
Duodenibacillus massiliensis	0.940812	0.0932134	-0.654535	0.512767	0.783718	1.1294	0.983839
Duodenibacillus sp900542805	1.05469	0.0853228	0.624008	0.532622	0.892269	1.24666	0.983839
Eggerthella lenta	1.0972	0.0876773	1.05794	0.290081	0.92396	1.30291	0.983839
Eisenbergiella porci	1.01379	0.087733	0.156069	0.875979	0.853627	1.204	0.983839
Eisenbergiella tayi	1.10658	0.0832317	1.21676	0.223695	0.940016	1.30265	0.983839
Ellagibacter isourolithinifaciens	1.01879	0.0893914	0.208284	0.835007	0.855059	1.21388	0.983839
Enterocloster asparagiformis	1.04542	0.0868217	0.511553	0.608964	0.881832	1.23934	0.983839
Enterocloster bolteae	1.0875	0.0815862	1.02816	0.303876	0.926795	1.27608	0.983839
Enterocloster sp000155435	1.06298	0.0868738	0.7031	0.481993	0.896561	1.2603	0.983839
Enterocloster sp000431375	0.955863	0.0915033	-0.493327	0.621781	0.798928	1.14362	0.983839
ER4 sp000765235	1.13589	0.0935997	1.36132	0.173413	0.945508	1.36461	0.983839
Escherichia albertii	0.960431	0.0894708	-0.451249	0.65181	0.80595	1.14452	0.983839
Escherichia coli	0.969625	0.0893844	-0.345096	0.730022	0.813804	1.15528	0.983839
Escherichia marmotae	0.97777	0.089322	-0.251687	0.801283	0.82074	1.16484	0.983839
Escherichia ruysiae	0.954142	0.089496	-0.524521	0.599916	0.800634	1.13708	0.983839
Eubacterium_F sp003491505	1.07866	0.0903814	0.837751	0.402171	0.903547	1.2877	0.983839
Eubacterium_G sp000435815	1.03569	0.0885287	0.396163	0.691985	0.870714	1.23193	0.983839
Eubacterium_G ventriosum	0.923182	0.0913426	-0.875039	0.381553	0.771856	1.10418	0.983839
Eubacterium_I ramulus	0.953911	0.0915973	-0.515135	0.606458	0.79715	1.1415	0.983839
Eubacterium_R sp000436835	0.980925	0.0899921	-0.214008	0.830541	0.822308	1.17014	0.983839
Evtepia sp004556345	1.0827	0.0867007	0.916492	0.359409	0.913502	1.28324	0.983839
Faecalibacillus intestinalis	0.922301	0.0877234	-0.92203	0.356513	0.776609	1.09532	0.983839
Faecalibacterium sp002160895	1.10236	0.0879946	1.10747	0.268091	0.92773	1.30986	0.983839
Faecalimonas phoceensis	1.03778	0.0879317	0.421764	0.673197	0.873492	1.23297	0.983839
Faecalitalea cylindroides	1.01609	0.0892412	0.17886	0.858047	0.853041	1.2103	0.983839
Faecenecus gallistercoris	1.02211	0.0861883	0.253761	0.79968	0.863247	1.21021	0.983839
Faecousia sp000434635	0.949451	0.0908662	-0.570854	0.568099	0.794561	1.13454	0.983839
Flavonifractor plautii	1.09981	0.0887969	1.07142	0.283982	0.924132	1.30889	0.983839
Fournierella massiliensis	1.1159	0.0855238	1.28222	0.199764	0.943685	1.31954	0.983839
Fusicatenibacter saccharivorans	1.02286	0.0901701	0.250621	0.802107	0.857159	1.22058	0.983839
Gabonibacter massiliensis	1.08534	0.0892521	0.917517	0.358872	0.911157	1.29281	0.983839
Gemmiger_A_73129 formicilis_72474	1.13171	0.0892424	1.3864	0.165624	0.950102	1.34802	0.983839
Gemmiger_A_73129 variabilis	1.10867	0.0862178	1.19649	0.231507	0.936294	1.31277	0.983839
Holdemania sp900120005	1.11969	0.0841433	1.34355	0.179094	0.949455	1.32044	0.983839
Intestinibacter bartlettii	0.931079	0.0883472	-0.808304	0.418916	0.783042	1.1071	0.983839
Intestinimonas butyriciproducens	1.10712	0.0873191	1.16545	0.243837	0.932976	1.31378	0.983839
Lachnospira eligens	1.02864	0.090414	0.312309	0.754806	0.861594	1.22807	0.983839
Lachnospira sp000436535	1.01198	0.0885767	0.134397	0.893089	0.850694	1.20383	0.983839
Lachnospira sp000437735	1.01354	0.0884148	0.152108	0.879102	0.852279	1.20531	0.983839
Lawsonibacter asaccharolyticus	1.03409	0.0899456	0.372701	0.709371	0.866956	1.23345	0.983839
Lawsonibacter sp014287875	1.06684	0.0908386	0.712227	0.476324	0.892845	1.27473	0.983839
Ligilactobacillus ruminis	1.06626	0.0852569	0.752498	0.451751	0.902177	1.26018	0.983839
Limisoma sp900541935	0.945768	0.0904261	-0.616619	0.537486	0.792161	1.12916	0.983839
Limisoma sp900548875	1.02698	0.0888585	0.299584	0.764494	0.862829	1.22236	0.983839
Limivivens sp900066135	1.02573	0.0901274	0.281874	0.77804	0.85964	1.22391	0.983839
Longicatena caecimuris	1.01901	0.0880683	0.213865	0.830652	0.857464	1.211	0.983839
Marvinbryantia sp900066075	1.01378	0.0895706	0.152775	0.878576	0.850551	1.20833	0.983839
Massilioclostridium coli	1.02673	0.0893939	0.295098	0.767919	0.861717	1.22334	0.983839
Mediterraneibacter_A_155507 faecis	0.903856	0.09265	-1.09104	0.275254	0.753764	1.08383	0.983839
Mediterraneibacter_A_155507 lactaris	0.95624	0.0895905	-0.499454	0.617459	0.802245	1.13979	0.983839
Mediterraneibacter_A_155590 butyricigenes	0.959211	0.0915845	-0.454704	0.649322	0.8016	1.14781	0.983839
Mesosutterella massiliensis	1.08598	0.0798626	1.03276	0.301714	0.928627	1.26999	0.983839
Muricomes contortus_B	1.10347	0.087396	1.12658	0.259921	0.929755	1.30964	0.983839
Neobittarella massiliensis	0.980627	0.089778	-0.217909	0.8275	0.822403	1.16929	0.983839
NSJ-61 sp003433845	1.11176	0.085705	1.23614	0.216406	0.93985	1.31511	0.983839
Odoribacter massiliensis	1.03057	0.0889813	0.338441	0.735031	0.865641	1.22693	0.983839
Odoribacter splanchnicus	0.967653	0.0862447	-0.381263	0.703008	0.817162	1.14586	0.983839
Oliverpabstia intestinalis	1.0665	0.0890024	0.723327	0.469479	0.895777	1.26975	0.983839
Onthocola_B sp000437355	1.01416	0.090263	0.155758	0.876224	0.849716	1.21042	0.983839
Parabacteroides_B_862066 goldsteinii	1.02197	0.0866628	0.25081	0.801961	0.862328	1.21118	0.983839
Parabacteroides_B_862066 johnsonii	1.06478	0.088839	0.706575	0.47983	0.894626	1.26731	0.983839
Parabacteroides_B_862066 sp002159645	0.916999	0.0874966	-0.990306	0.322025	0.772488	1.08854	0.983839
Paraprevotella sp003477995	1.01401	0.0897242	0.155074	0.876763	0.85049	1.20897	0.983839
Paraprevotella xylaniphila	0.93805	0.0893802	-0.715511	0.474294	0.787309	1.11765	0.983839
Parasutterella excrementihominis	0.989102	0.0874417	-0.125321	0.90027	0.833317	1.17401	0.983839
Parasutterella gallistercoris	0.969854	0.0886335	-0.345352	0.72983	0.815195	1.15386	0.983839
PeH17 sp900542285	1.05741	0.088921	0.627765	0.530158	0.888287	1.25873	0.983839
Phascolarctobacterium_A succinatutens	0.907475	0.0959879	-1.01147	0.31179	0.751847	1.09532	0.983839
Phocaeicola_A_858004 coprophilus	1.01562	0.0886836	0.1748	0.861237	0.853581	1.20843	0.983839
Phocaeicola_A_858004 salanitronis	0.942131	0.088546	-0.673221	0.500807	0.792029	1.12068	0.983839
Phocaeicola_A_858004 vulgatus	0.965462	0.0862316	-0.407606	0.683563	0.815332	1.14324	0.983839
Prevotella copri	0.981868	0.0925336	-0.197749	0.843241	0.819008	1.17711	0.983839
Prevotella lascolaii	0.976901	0.0886575	-0.263601	0.792087	0.821079	1.16229	0.983839
Prevotella pectinovora	0.987165	0.0896476	-0.144103	0.885419	0.828097	1.17679	0.983839
Prevotella rara	0.962476	0.0913417	-0.418713	0.675426	0.804711	1.15117	0.983839
Prevotella sp002251295	1.06582	0.0893668	0.713271	0.475678	0.894569	1.26985	0.983839
Prevotella sp003447235	1.02491	0.090031	0.273293	0.784628	0.859115	1.2227	0.983839
Prevotella stercorea	1.01158	0.0896059	0.128481	0.897768	0.848647	1.20579	0.983839
Pseudobutyricicoccus sp003477405	1.10419	0.086852	1.14116	0.253802	0.931355	1.3091	0.983839
Pseudoflavonifractor capillosus	1.07022	0.0885632	0.766286	0.443506	0.89968	1.27309	0.983839
Pseudoruminococcus_A massiliensis	0.916213	0.0943317	-0.927645	0.353592	0.761555	1.10228	0.983839
Roseburia hominis	1.01528	0.0879095	0.172467	0.86307	0.854586	1.20618	0.983839
Roseburia intestinalis	1.111	0.0869954	1.20991	0.226314	0.936832	1.31754	0.983839
Roseburia inulinivorans	0.972617	0.0906057	-0.306436	0.759272	0.814363	1.16162	0.983839
RUG115 sp900066395	1.04382	0.0854422	0.501941	0.615709	0.88287	1.23411	0.983839
Ruminiclostridium_E siraeum	0.941283	0.0896642	-0.674865	0.499761	0.789583	1.12213	0.983839
Ruminococcus_B gnavus	0.988188	0.0913607	-0.130055	0.896523	0.826178	1.18197	0.983839
Ruminococcus_C_58660 callidus	0.967326	0.0902437	-0.368115	0.712787	0.810508	1.15448	0.983839
Ruminococcus_C_58660 sp000433635	1.07201	0.0855515	0.812844	0.416307	0.906524	1.26772	0.983839
Ruminococcus_D bicirculans	1.11155	0.0888467	1.19032	0.233922	0.933905	1.32299	0.983839
Ruminococcus_E bromii_B	1.05077	0.0899306	0.550715	0.581829	0.880967	1.25331	0.983839
Ruminococcus_E sp003438075	1.11402	0.0856636	1.26042	0.207519	0.941834	1.31768	0.983839
Ruthenibacterium lactatiformans	1.09071	0.0863166	1.00595	0.314438	0.920952	1.29176	0.983839
Schaedlerella glycyrrhizinilytica_A	1.07388	0.0889415	0.801421	0.422888	0.902089	1.27839	0.983839
Schaedlerella sp900066545	0.959134	0.0934548	-0.446464	0.655262	0.798602	1.15194	0.983839
Senegalimassilia faecalis	1.03523	0.0885742	0.390885	0.695882	0.870246	1.23149	0.983839
SFMI01 sp004556155	0.965179	0.0910513	-0.389246	0.697094	0.80743	1.15375	0.983839
SFTJ01 sp004563195	1.02777	0.0910247	0.300873	0.763512	0.859832	1.2285	0.983839
Shigella boydii	0.976747	0.0893356	-0.263358	0.792275	0.81986	1.16366	0.983839
Shigella sonnei	0.968475	0.089572	-0.357619	0.720628	0.81254	1.15434	0.983839
Slackia_A isoflavoniconvertens	0.981112	0.0895302	-0.212988	0.831336	0.823209	1.1693	0.983839
Solibaculum mannosilyticum	1.09	0.0840611	1.0252	0.305268	0.924431	1.28523	0.983839
Streptococcus salivarius_347002	0.937228	0.0880769	-0.736051	0.461699	0.788631	1.11382	0.983839
Streptococcus thermophilus	0.979344	0.0899071	-0.232155	0.816418	0.821119	1.16806	0.983839
Sutterella wadsworthensis_A_565869	0.878958	0.0929786	-1.38761	0.165257	0.732529	1.05466	0.983839
UBA1394 sp900066845	1.02822	0.0836336	0.332757	0.739318	0.872765	1.21137	0.983839
UBA1417 sp003531055	1.05061	0.0918128	0.537713	0.590775	0.877586	1.25774	0.983839
UBA3402 sp003478355	1.10322	0.0871592	1.12701	0.259738	0.929973	1.30873	0.983839
UBA738 sp004557735	0.971726	0.0898959	-0.319047	0.749691	0.81475	1.15895	0.983839
UMGS1375 sp900066615	1.02378	0.0896078	0.262252	0.793127	0.858878	1.22034	0.983839
Ventrimonas sp003481825	1.11157	0.0854898	1.23726	0.21599	0.940086	1.31433	0.983839
Victivallis lenta	0.933028	0.0919814	-0.753635	0.451069	0.779112	1.11735	0.983839
CABJAA01 sp003150885	0.9908	0.0889338	-0.103926	0.917228	0.832311	1.17947	0.985735
CAG-288 sp000437395	1.00935	0.0866973	0.107386	0.914483	0.851621	1.1963	0.985735
ER4 sp900317525	1.0098	0.0921736	0.105855	0.915697	0.842906	1.20975	0.985735
SFGY01 sp004556455	1.00992	0.090589	0.108997	0.913205	0.845627	1.20614	0.985735
Allobacillus sp007559425	1.00709	0.0885061	0.0798718	0.936339	0.846708	1.19786	0.987358
Bacteroides_H xylanisolvens	0.998242	0.0877268	-0.0200519	0.984002	0.840549	1.18552	0.987358
Barnesiella intestinihominis	1.00446	0.0886047	0.0501767	0.959982	0.844326	1.19495	0.987358
Bifidobacterium bifidum	0.99857	0.0902336	-0.0158546	0.98735	0.836704	1.19175	0.987358
CAG-194 sp000432915	1.00315	0.0877693	0.0357947	0.971446	0.844608	1.19144	0.987358
CAG-873 sp001701165	0.998626	0.0867836	-0.0158456	0.987358	0.842427	1.18379	0.987358
Clostridium_Q_134516 symbiosum	1.00186	0.0888354	0.0209046	0.983322	0.841763	1.1924	0.987358
Coprococcus_A_121497 sp000154245	0.995146	0.088174	-0.0551788	0.955996	0.837208	1.18288	0.987358
Dysosmobacter welbionis	0.995056	0.09027	-0.0549016	0.956217	0.8337	1.18764	0.987358
Evtepia gabavorous	0.994243	0.0898834	-0.0642343	0.948784	0.83365	1.18577	0.987358
Faecalibacterium prausnitzii_C_71351	0.992561	0.0889918	-0.0839021	0.933134	0.833695	1.1817	0.987358
Hungatella_A_128155 effluvii	1.00493	0.089543	0.0548901	0.956226	0.84317	1.19772	0.987358
Lachnoclostridium_B sp900066555	1.00285	0.0908849	0.0313111	0.975021	0.839217	1.19839	0.987358
Marseille-P3106 sp900169975	1.00473	0.0901385	0.0523977	0.958212	0.842025	1.19888	0.987358
Mediterraneibacter_A_155507 torques	0.997247	0.0900944	-0.0306003	0.975588	0.835823	1.18985	0.987358
Merdousia gallistercoris	1.00764	0.0868056	0.0877252	0.930095	0.849998	1.19453	0.987358
Phocaeicola_A_858004 sp900066445	0.997126	0.0878678	-0.0327572	0.973868	0.839376	1.18452	0.987358
Tidjanibacter inops_A	1.00728	0.0885861	0.0818286	0.934783	0.846727	1.19826	0.987358

[truncated: 3 more sheets: ST11, ST12, ST13]
